# Supplementary material for: Deep mutational scanning of influenza A virus neuraminidase facilitates the identification of drug resistance mutations in vivo
Source: mSystems. 2023 Sep 29;8(5):e00670-23. doi: 10.1128/msystems.00670-23 (PMC10654105; doi:10.1128/msystems.00670-23)
Supplement: Table S1 — The in vivo RF score and W score of each mutation of NA. [file msystems.00670-23-s0006.xlsx]

## Sheet: STable1
NT Pos	NT change	AA change	RF_CTRL_Rep1	RF_CTRL_Rep2	RF_CTRL_Rep3	RF_OS_Rep1	RF_OS_Rep2	RF_OS_Rep3	RF_ZA_Rep1	RF_ZA_Rep2	RF_ZA_Rep3	RF_PE_Rep1	RF_PE_Rep2	RF_PE_Rep3
29	A29G	I7M	0.236588	0.2732	0.180735	0.123353	0.0904734	0.127528	0.155207	0.133858	0.246349	0.135747	0.103742	0.0943205
30	A30T	I8L	0.138867	0.017075	0.143525	0.0346929	22.214	0.127528	0.0698429	0.0376476	0.0240994	0.0704839	0	#DIV/0!
30	A30G	I8V	0.787755	0.12294	0.195716	0.0794783	0.024983	0.4591	0.0685731	0.110889	0.386467	0.0384458	0.0545654	0.0115757
31	T31A	I8K	0.0617187	0.159367	0.127578	0.0462572	0.067855	0.127528	0.0310413	0.0501968	0.0321325	0.25061	0	0.0471602
31	T31C	I8T	1.02461	0.520558	0.415059	1.03516	1.08522	0.299863	0.947599	0.393774	1.46941	5.07484	0.32985	0.0630928
32	A32T	I8I	0.939775	1.50816	0.210281	0.624472	0.947998	0.120113	0.116946	0.0157595	0.0907931	0.914652	0.0139586	0.0148061
32	A32G	I8M	0.353603	0.248879	0.558698	0.50567	0.053622	0.335927	0.0899441	11.4012	0.249693	0.123777	0.0995486	2.64603
33	A33T	T9S	1.49598	2.76615	2.13331	0.525124	0.0312287	0.469534	0.0285721	6.02191	0.532378	0.413292	0.0682067	0.0144696
33	A33G	T9A	0.919856	1.34988	0.792259	0.519561	0.0293134	0.808016	0.274902	9.34083	0.308858	0.683412	0.398546	0.0407464
34	C34T	T9I	0.0430967	0.169573	0.133627	0.150735	0.126351	0.197888	0.245654	0.0233675	0.149582	0.277075	0.0620917	2.45884
35	C35T	T9T	0.854033	0.230513	1.29173	0.499578	0.183209	0.430406	0.29334	0.389653	0.542236	0.105726	0.510186	0.159166
36	A36T	I10F	0.114361	0.192847	0.168853	0.122446	0.0359232	0.180039	0.0821682	0.0531496	0.051034	0	0.164766	0.0249672
36	A36G	I10V	0.945798	0.587012	0.868909	1.04641	0.0330105	3.59835	0.211416	0.0305251	0.265745	0.0990585	0.108148	0.0917713
37	T37A	I10N	0.00757457	0.0223528	0.0156573	0	0	0.0313023	0.0228577	0.00616052	0.0157741	0.0692024	0	#DIV/0!
37	T37C	I10T	0.144524	0.0928917	0.151635	0.223202	0.00842615	0.147805	0.100221	0.192344	0.0524423	0.0300089	0.00473235	0.0435039
38	T38A	I10I	0.159395	0.368821	0.348205	0.222638	0.0716903	0.0199609	0.00728796	0.044195	0.0867578	0.0919356	0.0052193	0.0055362
38	T38C	I10I	0.267815	0.389067	0.104227	0.701292	0.00363509	0.291492	0.134697	0.0887408	0.0240994	0.236625	0.131	0.151586
39	G39A	G11R	0.0445861	0.0370054	0.0115204	0.00417707	0.0183821	0.0153545	0.00560612	0.0113321	0.0116064	0.0565757	0.0120445	0.0766551
40	G40C	G11A	0.544786	1.58404	0.314651	1.80136	0.475638	0.662164	0.145058	0.0130319	0.467157	0.341576	0.0230854	0.391793
40	G40T	G11V	0.226881	0.582956	0.901581	0.0762267	0.0172027	0.458023	0.137718	0.0286334	0.089609	0.524162	0.123989	0.131517
40	G40A	G11E	0.949851	0.692563	1.52998	0.129058	0.112979	0.436145	1.8243	0.275581	0.15038	0.408807	1.14442	0.0848884
41	G41A	G11G	0.571072	1.54366	1.29656	4.72213	0.741068	0.322402	0.376681	0.0190353	0.121851	1.22119	0.107905	1.58093
42	T42A	S12T	1.73243	1.03687	0.688921	0.089547	0	0.264199	0.0474405	0.00767159	0.16042	0.188312	0.0317097	0.110515
42	T42C	S12P	0.117401	0.0681132	0.077751	0.121307	0.027569	0.0439631	0.0217841	0.0472784	0.0415393	0.0647951	0.0229906	0.628825
43	C43T	S12L	0.524111	0.158632	0.458355	0.201443	0.0886493	1.59204	0.216288	0.557428	0.251878	0.204631	0.251705	0.041075
44	A44T	S12S	3.80355	0.743198	0.345434	0.232854	0.0828061	1.7962	1.07014	0.340743	0.411732	1.84931	0.339107	0.172654
44	A44G	S12S	0.452222	1.43963	2.75312	0.417863	0.0578912	3.73766	0.112164	0.0403067	0.416051	0.477928	0.651539	0.0615362
45	A45G	I13V	1.20595	1.20244	1.26529	0.164335	0.188833	0.885983	1.33069	2.32127	2.16895	0.363549	0.142157	0.072602
45	A45T	I13F	0.324023	0.956201	0.132485	0.138772	0.0469765	1.06437	0.182666	0.00868791	0.0667368	2.64586	0.0153902	0.0598572
46	T46G	I13S	0.045038	0	0	1.78903	0	0.372243	0.0226518	0.732602	0	0	0	0.2409
46	T46A	I13N	0.0164448	0.0283086	0.00566547	0.0493004	0	0.015102	0	0	0.00570775	0	0	#DIV/0!
46	T46C	I13T	0.399691	0.362923	0.481418	0.248867	0.361685	0.0381172	0.23659	0.0462607	0.25291	0.0312106	0.0819488	0.0352397
47	C47T	I13I	1.10615	0.339145	0.193017	0.0646006	0.284289	0.098944	0.708063	0.105154	0.927411	0.597898	0.103486	0.439078
48	T48G	C14G	0.151491	0.0279409	0.378385	2.0248	0.0277589	0.0173902	0.190481	0	0.499515	0.0128153	0	0.0192928
48	T48A	C14S	0.00422946	0.0384838	0.0160282	0	0.0650995	0.0174784	0.0170176	0.00458651	0.00733992	0.0157426	0.0040624	0.00646359
48	T48C	C14R	0.0608057	0.0303107	0.0280256	0.0234023	0.0289086	0.0282976	0.0586846	0.0347517	0.0590364	0.0275263	0.0674803	0.0226034
49	G49C	C14S	0.0476116	0.105377	0.196835	0.267631	0	0.0983786	0.107758	0.00968082	0.012394	0.012083	0	#DIV/0!
49	G49A	C14Y	0.0795755	0.055254	0.0435414	0.119281	0.0360242	0.122513	0.150672	0.060913	0.0584884	0.204324	0.128137	0.0357676
50	T50A	C14_	0.0280855	0.00690675	0	0.00701654	0.00514631	0.0515843	0	0	0.00974807	1.7914	0	0.00715352
50	T50C	C14C	0.434584	0.74737	0.898323	0.193182	0.102149	0.260102	0.334643	0.16332	0.224697	0.374224	0.215906	0.412228
51	A51T	M15L	3.7294	1.87095	1.49291	1.09624	0.548026	1.3332	0.241553	10.3957	0.636477	1.4146	0.765345	1.34005
51	A51G	M15V	0.726034	0.271716	1.04368	0.251146	0.0381684	0.0790118	0.0759162	0.0380568	1.94891	0.124113	0.735051	0.159166
52	T52G	M15R	0.0320463	0.0354635	0.0496818	0	0.0528486	0.0220721	0	0.0130319	0.0500526	0.0813276	0.0230854	#DIV/0!
52	T52A	M15K	0.0503797	0.0300203	0.0380509	0.00580905	0.044737	0.0106767	0.0214402	0.0110316	0.00403525	0.00983497	0.0251255	#DIV/0!
52	T52C	M15T	0.497234	0.263974	0.251748	0.445692	0.205001	0.166609	0.0642104	0.0382548	0.626196	0.180757	1.66512	0.462094
53	G53T	M15I	0.130003	0.510071	0.800077	0.0531466	0.175412	0.260482	0.166434	0.374874	0.215356	0.317927	0	0.207706
53	G53A	M15I	2.12217	1.07179	0.857471	0.720545	0.0978678	1.41752	0.171921	0.188238	0.118643	0.328925	0.0307805	1.5454
54	G54C	V16L	0.249961	1.11329	0.87072	15.7922	0	0.255056	0	14.9085	0	3.79673	0.066691	4.17368
54	G54A	V16I	1.53764	0.624015	1.17169	1.41926	0.0832766	0.208682	0.0965102	0.15812	0.412757	0.153783	0.156421	0.150484
55	T55A	V16E	0	0.0683001	0.0956835	0.0277543	0.0203565	0	0	0.0301181	0.0192795	0.0563871	0	#DIV/0!
55	T55C	V16A	0.801846	0.133846	0.372703	0.285377	0.0246248	0.404181	0.340203	0.499135	0.174915	0.636629	0.0580857	0.0171146
56	A56C	V16V	0	0.707837	0	0.0756936	0	0.0347803	0	0	0	0.230675	0	#DIV/0!
56	A56T	V16V	0.402715	2.71493	0.911385	0.0624472	0.00763369	0.0669521	0.984785	0	1.07724	0.0775323	0.310113	1.67655
56	A56G	V16V	0.54816	1.51322	0.824068	0.230069	0.144638	0.494247	0.180455	0.348556	0.163968	0.398622	0.0229749	1.34948
57	G57T	V17F	0.277734	0.250434	0.223261	0.740115	0.0339275	0.467602	0	0.0501968	0.0963976	0.375914	0.0444607	0.0943205
57	G57C	V17L	0.0179183	0.0462678	2.17603	0.0805771	1.11304	0.209804	0.378504	0	0.0373152	0	0	0.739351
57	G57A	V17I	0.704435	0.502937	0.939438	0.295205	1.68219	0.344325	0.0152385	0.0677657	0.173516	0.830429	0.0436523	0.0463028
58	T58G	V17G	0.725195	0.0227667	0.0318945	0.0231286	0.0169638	2.57181	0	0	0	0.0313262	0.0222303	0.0235801
58	T58A	V17D	0.123437	0.0474306	0.292366	0.0385477	0.183774	0.403838	0.00776033	0.0564714	0.0133886	0.0678734	0.062986	#DIV/0!
58	T58C	V17A	1.07126	0.90703	1.12662	0.685511	0.0327158	0.617024	0.0834965	0.0534993	0.7469	0.106521	3.30572	0.0430825
59	C59A	V17V	0.0344299	0.924591	0.341614	0.0103219	0.0151412	0.00948554	0.180091	0.0224019	0.0143401	0.118832	0.0793679	0.210467
59	C59T	V17V	1.49976	1.8112	1.39482	1.24191	0.136761	1.61008	0.207758	0.152711	1.25127	2.57554	0.263758	0.434007
60	G60C	G18R	0.0134388	0.0396581	0.0416686	0.0402885	0.0443246	0	0.027036	0.01093	0.167918	0.0409261	0	#DIV/0!
60	G60A	G18R	0.114986	0.109628	0.144439	0.0901574	0.0777956	0.104784	0.0516037	0.0532342	0.0423658	0.0574646	0.0586202	0.0567725
60	G60T	G18_	0.0814687	0.0391587	0.0739952	0.0148023	0.0203565	0.00510111	0.00744991	0.00200787	0.00899711	0.0213018	0.0142274	0.0132049
61	G61T	G18V	0.148625	0.0465179	0.167575	0.135021	0.00990316	0.452896	0.0815464	0.00732602	1.60385	0.932674	0.188177	0.0137657
61	G61A	G18E	0.0475211	0.22204	0.0654868	0.0712326	0.00348305	0.0829173	0.0318675	0.00772993	0.0263902	0.038592	0.00456441	0.0242077
62	A62T	G18G	0.428854	0.0843707	1.45214	5.97534	0.00898081	2.9594	0.0410841	0.0199311	0.025517	0.0704839	0.0058845	0.524311
62	A62G	G18G	1.21131	1.25843	1.29615	3.85455	0.0996925	0.78952	2.58491	0.0974045	0.913897	0.434193	0.628567	0.726868
63	A63T	I19L	2.14826	6.26551	0.529141	4.8453	0.143477	0	0.282738	95.8109	3.02084	1.15152	1.30168	0.0153413
63	A63G	I19V	1.18225	0.50879	0.811693	0.130802	0.148547	0.391631	0.178383	0.503664	0.246205	0.371469	0.259554	0.447385
64	T64A	I19K	0.106821	0.236423	0.728666	0.0320242	0.0234883	0.176577	0.0214901	0	0.20021	0.845807	0.0307805	0.0326494
64	T64C	I19T	1.17868	0.284861	0.449479	0.37773	0.192146	0.223951	0.445632	0.0595016	0.0592492	3.82057	0.0117116	0.111804
65	A65T	I19I	3.63725	0.30735	0.579621	0.432327	0.0176162	0.971174	0.0161176	0.0130319	0	0.178921	0	0.024487
65	A65G	I19M	0.15191	0.247918	0.0570929	0.324312	0.020244	0.076094	0.0324133	0.0112319	0.16297	0.0841134	0.0397936	0.0633146
66	A66C	I20L	14.2741	1.05146	0.475899	0.164335	0	4.19835	1.69829	0	0.296803	0	0.379086	#DIV/0!
66	A66T	I20F	1.17798	0.113048	0.34644	2.35433	0.0210585	2.16358	29.1125	0.046735	0.688079	1.52634	0.772696	1.49287
66	A66G	I20V	1.83779	0.560898	1.80898	0.590311	1.85213	0.956877	0.342949	0.0207597	3.56334	0.749566	2.84743	0.217329
67	T67A	I20N	0.86296	0.482979	0.0922662	0.0446052	0	0.0819822	0.0897981	0.484041	0.619699	0.181244	0.128618	1.1369
67	T67C	I20T	1.26073	1.19026	0.764393	0.0935539	0.102926	0.292311	0.0565022	0.058375	0.376925	0.513186	1.49718	0.0763042
68	T68A	I20I	2.02096	0.268114	0.146579	0.332166	0.0194903	0.402934	1.00752	2.75388	0.0461478	0.287934	0.0127706	0.243828
68	T68C	I20I	0.361998	0.581877	0.953119	1.28229	0.148968	0.17272	0.217666	0.299353	0.113712	1.54586	0.541946	0.0803556
69	A69T	S21C	0.649364	0.161879	1.62424	0.964488	0.54441	2.07085	0.712845	0.0964637	4.69295	2.26351	0.508371	0.471267
69	A69G	S21G	2.06052	0.858053	1.83299	2.8318	4.27408	2.44303	3.9428	0.379767	0.591024	0.545752	1.9565	0.8838
70	G70A	S21N	0.123169	0.0106905	0.0499218	0.0796429	0.0026552	0.0931508	0.00971728	0.00589267	0.017603	0.240258	0.0173977	2.83084
71	C71T	S21S	1.96048	0.775407	0.6135	0.220402	0.113757	1.27528	0.427274	0.0841535	0.277852	0.270879	0.227534	0.0582568
72	C72T	L22L	2.65462	0.800541	4.04541	0.319497	1.36341	0.934216	0.194911	0.157595	0.383348	0.354059	0.307089	0.799531
72	C72A	L22I	0.719584	1.50881	0.148744	0.215727	0.0166553	1.39817	0.0457154	0.689978	3.99086	0.115337	0.0982177	0.0115757
73	T73G	L22R	0	0	0	0.0446052	0	0	0	0	0.0619699	0.302074	0	0.0909519
73	T73A	L22Q	0.75561	0.362551	0.383795	1.38187	0.0101557	0.25449	1.15218	0.0706206	0.0730997	0.178163	0.356671	1.65165
73	T73C	L22P	0.99582	0.311679	0.159408	0.120622	0.051608	0.150108	1.20911	0.107716	0.226932	0.21443	0.147338	0.0666127
74	A74T	L22L	0.243017	0.211303	0.26911	0.208157	0.200384	0.466274	0.200798	0.13412	0.108447	0.149778	0.0500183	0.0132638
74	A74G	L22L	0.961098	0.475942	1.23633	2.6304	0.0206782	1.95869	7.38601	1.50675	0.211509	0.725523	0.138199	0.534625
75	A75T	I23L	3.3594	0.640858	0.0916118	0.0930065	0	0.0732607	0.16049	0.00720912	0.0276887	0.0539877	0	0.013546
75	A75G	I23V	1.82689	0.405476	0.618029	1.01168	0.012085	1.31431	0.154797	0.178801	0.0343369	0.0825722	0.0380086	0.198222
76	T76A	I23K	0.0130188	0.182489	0.121099	0	0	0.520074	0	0.0105884	0.637128	0.211452	0	0.0198957
76	T76C	I23T	1.86622	0.375496	1.78075	0.621647	0.12435	1.9008	1.16805	0.0705254	1.84115	1.01038	5.37753	1.6536
77	A77T	I23I	0.784191	0.608674	1.30017	1.99586	1.18547	0.753915	0.0410841	13.1147	1.48849	1.33505	0.011769	0.0124836
77	A77G	I23M	1.03642	0.667175	1.09569	1.07633	0.130331	0.0653191	0.279372	0.145999	1.3719	0.257868	0.0975966	0.683248
78	T78A	L24M	1.39386	0.695129	0.567394	2.47454	0.432338	0.943944	0.0469971	0.978486	0.0689198	0.158095	4.33616	0.565262
78	T78C	L24L	0.42063	1.4018	0.259844	0.207755	0.0318932	0.934629	2.60513	0.496774	0.0469868	0.762372	0.61299	0.231514
79	T79A	L24_	0.0484602	0.024219	0.0646267	0.0726403	0.00515596	0.0323007	0.0031449	0.0699271	0.0390654	0.0301507	0.0112612	0.0167229
79	T79C	L24S	0.817397	0.837093	0.422407	0.385853	0.219701	0.307933	0.295271	0.190993	1.76925	1.75579	0.248871	0.393385
80	G80T	L24F	7.78287	10.1705	0.685007	7.8059	0.562117	0.182597	0.0380962	0.754664	0.118306	0.249898	1.03674	0.173635
80	G80C	L24F	3.94866	0.641427	3.27612	6.16327	0.0398279	0.0499022	0.0182199	0.0294634	0	1.61807	0.0260965	1.21796
80	G80A	L24L	1.76168	2.0243	1.59161	1.6592	0.129503	0.675288	2.31919	0.0859399	0.376973	1.07968	0.341913	2.09133
81	C81G	Q25E	0.040644	0.0299854	0.0210037	0.0609241	0.0223425	0.0279939	0.0408837	0.0330564	0	0.0412589	8.11028	0.0310567
81	C81T	Q25_	0.232938	0.167445	0.425946	0.125342	0.219982	0.641753	0.1502	0.211312	0.220782	0.197052	0.172106	0.223631
82	A82T	Q25L	0.124118	0.394256	0.584395	0.132647	0.0101081	0.340367	0.0959498	0.130858	1.22777	0.390821	0.0165578	0.107135
82	A82G	Q25R	0.30622	0.0622957	0.178749	0.0487988	0.0324362	0.0238239	0.232298	0.138179	0.0402539	1.28885	0.131916	0.0497515
83	A83T	Q25H	2.98113	0.746423	1.33646	2.92772	0.00594833	6.02942	0.157827	1.1485	0.428155	1.46643	0.608014	4.24993
83	A83G	Q25Q	1.20146	1.09199	0.696563	1.05713	0.0312643	0.4544	0.506302	0.102921	1.99573	0.463318	3.56649	0.0478041
84	A84T	I26L	1.13078	0.800087	0.0478417	0.039649	0.0872422	0.756058	0.625261	0.0161347	0.137711	3.13486	0.0285819	#DIV/0!
84	A84G	I26V	1.8997	1.5933	1.06553	0.426306	0.0732834	0.483586	0.0603443	0.193358	0.596894	0.309002	4.34399	1.46687
85	T85A	I26K	0.0632812	0.233431	0.0545032	0.0474283	0	0	0.0212181	0.0343118	0	0.0214128	0.0151954	#DIV/0!
85	T85C	I26T	1.18974	0.51061	1.76171	0.543019	0.880407	0.648729	13.9296	0.603223	1.28648	0.441291	0.645545	1.11598
86	A86G	I26M	1.70098	2.37973	0.614598	1.75681	0.205254	3.48611	17.284	0.132157	0.521987	1.75479	0.179319	1.00915
86	A86T	I26I	1.00457	1.0899	1.99714	2.024	0.0129935	0.0732607	0.00297204	0.00480608	1.51365	2.00354	1.46011	0.198675
87	G87T	G27_	0.102025	0.238353	0.140596	0.0637217	0.0186947	0.0702704	0.128283	0.055319	0.0619699	0.12083	0.0244988	0.0649656
88	G88A	G27E	0.906721	3.72436	0.278608	0.330603	0.161655	1.04648	0.56696	0.697588	0.586891	0.248767	0.423684	0.0749016
89	A89T	G27G	0.562412	0.107573	0.607112	0.10616	0.247332	1.71589	0.0544775	0.254121	0.169178	0.545546	0.270099	1.71899
89	A89G	G27G	0.992232	1.47709	0.693978	1.47917	0.261513	1.61022	0.214656	0.302901	0.251923	1.70817	0.0979151	0.697941
90	A90T	N28Y	0.374618	0.243021	0.854476	0.300134	3.30912	0.062281	8.37466	0.451771	0.282467	2.13091	0.102363	0.187544
90	A90G	N28D	0.529096	1.46835	0.288754	0.611501	0.059801	1.02855	0.248699	0.0442387	0.167337	0.115451	0.0569941	0.147358
91	A91T	N28I	0.040644	0.0599708	0.0210037	0.121848	0.312795	0.0279939	0.0408837	0.0330564	0.0634813	0.0618883	0.117116	0.0621135
91	A91G	N28S	0.239236	0.0760768	0.157736	0.136024	0.0544184	0.170458	0.141069	0.0369021	0.472444	0.0795561	0.207997	0.0189108
92	T92C	N28N	0.204886	0.302312	0.310579	0.122847	0.135154	0.150525	0.164875	0.0666548	0.298674	0.277314	0.059038	0.0626226
93	A93T	I29L	0.549559	0	0.164901	0	0.0194903	0.0244202	0.0534967	0.100928	0.295346	0.269938	0.383119	0.0812762
93	A93G	I29V	0.184602	0.224531	0.340335	0.119659	0.038397	0.481093	1.43534	0.158255	0.249364	0.141812	0.0718826	0.358361
94	T94A	I29K	0.472563	0.0366986	0.077118	0.0372819	0.0546891	0.359743	0.0750551	0.0202286	0.47911	4.69612	0	0.0380097
94	T94C	I29T	0.718752	0.543774	0.397454	0.768581	0.050332	1.22973	0.543393	0.0372339	0.920014	4.32663	0.679369	0.405785
95	A95T	I29I	0.212999	0.767221	1.83885	0.122077	0.00688754	0.949267	0.00630162	0	1.71559	0.426083	0	0.00957388
95	A95G	I29M	0.747195	0.295453	0.419464	0.14101	0.0502346	0.10737	0.281174	0.231715	0.251878	0.150063	0.0193619	0.123225
96	A96T	I30F	0.868408	0.0865776	0.485156	0.0879539	0.438668	0.420303	0.0118044	0.0381779	0.158852	0.0119128	0	0.0358684
96	A96G	I30V	0.635177	4.13614	1.73582	0.148417	0.223876	0.455497	0.0808048	0.115475	0.752809	0.163093	0.0269157	2.99489
97	T97A	I30N	1.12162	0.070927	0.347773	0.0960727	0.0352324	0.0882885	0.0483528	0.964358	0.0333684	0.0813276	0.0923414	0.0734611
97	T97C	I30T	2.1413	1.24409	1.38725	1.55585	1.21618	0.611089	0.200232	0.333047	0.1747	3.86242	0.0614559	0.956081
98	C98A	I30I	0.0892717	0.351258	0.369065	0.133816	0.0654316	0.0819822	0.119731	0.0484041	0.340834	0.241659	0	0.0909519
98	C98T	I30I	0.396763	0.336622	0.922662	0.92184	0.327158	0.0546548	0.339237	0.0484041	0.0619699	0.0604148	0.743129	0.0909519
99	T99A	S31T	1.68358	2.30038	0.776812	0.334769	0.0802718	0.508797	1.08437	0.0384239	27.1588	7.00189	0.0990053	0.76137
99	T99C	S31P	1.66988	1.52713	0.805419	0.498013	0.847196	0.752388	0.279955	3.76178	0.474542	0.37611	0.105258	0.637992
101	A101T	S31S	0.475416	0.256728	1.43356	1.47669	1.06153	1.08024	0.0246505	0.0239173	0.214343	0	0.0141228	0.0749016
101	A101G	S31S	0.464671	1.55448	1.45899	0.775787	0.114505	0.233965	0.132164	0.123803	2.00544	0.61321	2.30161	1.24394
102	A102T	I32L	2.15975	0.19816	0.594874	0.509438	0.0723192	0.437957	0.617559	0.0891654	0.131278	0.333871	0.0947715	0.217806
102	A102G	I32V	1.0897	1.07233	1.77602	0.98257	0.737258	0.334857	0.595281	0.0722653	1.7788	1.19808	0.326075	0.558521
103	T103A	I32K	0.193768	0.900608	0.400535	0.174271	1.53384	0.0266919	0.0389821	0.0157595	0.0807049	0.196699	0	0.0592245
103	T103G	I32R	1.40454	2.27878	2.46043	1.97155	0.510367	1.09036	0.0299327	0.203297	0.0743638	0.598106	0	4.14741
103	T103C	I32T	1.20157	2.82762	0.752374	0.276083	0.0337489	3.0204	0.0529336	0.328129	0.397259	1.14407	0.947715	1.03877
104	A104T	I32I	2.12495	0.330041	1.08077	0.637046	0.00614794	0.169467	0.461245	1.97385	34.1674	0.641451	0.136963	0.188008
104	A104G	I32M	1.14772	0.510215	1.30028	0.446642	0.036399	0.828509	2.76782	0.179512	0.227907	0.156838	0.492895	0.0983806
105	T105A	W33R	1.84714	0.813575	0.414746	0.399479	0.127977	0.932547	0.289643	0.0697588	0.130775	0.643684	0.233909	1.10948
105	T105C	W33R	1.10944	0.577044	0.814602	2.79494	0.671765	1.79297	0.978556	0.467645	0.755027	1.42339	0.795967	0.284491
106	G106T	W33L	0.429226	0.409801	0.156573	0.321698	0.0693972	0.382584	0.177782	0.12321	0.0525805	0.140968	0.491089	0.2701
106	G106A	W33_	0.0542551	0.0628996	0.0600803	0.0580905	0.170427	0.0373686	0.0779642	0.0252152	0.016141	0.0236039	0.0223337	0.746229
107	G107T	W33C	1.88432	2.4588	0.317964	0.384291	0.0704648	0.264866	0.0902586	0.020851	0.133474	0.195186	2.69637	0.372203
107	G107A	W33_	0.0746152	0.103979	0.0814023	0.0869912	0.118493	0.0342612	0.0500367	0.00674286	0.0129489	0.0631199	0.017917	0.0126699
108	A108T	I34F	1.60094	3.00325	3.20471	0.570946	0.039259	4.5992	1.49663	0.106489	0.0867578	0.537692	0.128618	0.454759
108	A108G	I34V	0.295557	0.207092	0.386827	0.187008	0.102871	0.16981	0.591611	0.0531496	0.102068	0.761377	0.0534955	0.0249672
109	T109A	I34N	2.93605	1.25623	3.88201	1.54136	0.501642	0.564766	1.02104	0.0215129	1.33924	1.92656	1.17662	0.813514
109	T109C	I34T	1.96717	0.440786	1.44295	1.1667	3.87866	8.64452	0.134916	0.0578488	2.42287	0.755038	0.122972	0.372681
110	T110A	I34I	1.61086	1.71206	0.835636	0.296046	0.0067855	0.0255056	0.409745	0.00501968	0.597665	0.106509	0.720263	0.0943205
110	T110C	I34I	0.828213	1.54595	3.57352	1.32747	0.852962	0.175255	0.0928451	0.316511	0.376643	0.861001	0.028753	0.670974
111	A111T	S35C	0.400666	0.0470263	1.16702	0.266169	0.0400456	0.614642	0.187774	0.0148122	0.331861	1.0769	0.0327989	0.0208742
111	A111G	S35G	1.83107	1.53432	1.9895	3.24578	0.126725	0.644192	0.432308	0.17678	0.245185	0.748857	0.211144	0.055362
112	G112T	S35I	0.314158	0.120925	0.578807	0.552812	0.0300342	0.112894	0.480886	0.0999822	0.341342	0.235717	0.059038	0.125245
112	G112A	S35N	2.01995	1.69767	0.690203	0.963826	0.147749	1.05661	0.0998251	0.0302676	0.516672	1.40828	0.738732	1.79466
113	C113T	S35S	1.08979	1.27194	1.68357	1.85397	0.0507152	0.289916	0.226204	0.136	2.02335	0.15804	4.3573	0.220299
114	C114A	H36N	0.75509	0.564756	0.683539	2.10759	0.257637	0.387366	2.1791	0.563303	0.0813355	1.06783	0.0150055	1.35291
114	C114T	H36Y	0.847277	1.03627	2.17324	1.57384	0.0526106	0.573875	0.455867	0.0755496	1.39809	0.351467	1.8696	0.593645
115	A115T	H36L	0.542803	0.514587	0.622722	0.764826	0.00895156	0.224316	0.0518703	0.0463544	1.60516	0.157039	0.0586534	0.058067
115	A115G	H36R	1.75304	1.13012	1.6499	1.30697	15.4025	1.00809	0.378264	0.0254871	3.45304	0.98428	5.2081	11.6121
116	T116G	H36Q	4.99922	0.283708	0.0883232	0.128097	0.0469765	0.647449	0.0214901	0.0347517	0.155719	0.0867494	0.0307805	0.130598
116	T116A	H36Q	0.648753	0.255734	0.591631	0.252649	0.129365	0.398646	0.127957	0.700936	0.867578	0.645654	0.545237	0.0340202
116	T116C	H36H	1.23117	0.664374	0.531851	0.263125	0.0396555	0.538267	0.822393	0.0400923	0.177772	0.485759	0.389753	0.36197
117	T117A	S37T	0.949498	1.74962	1.05133	1.45416	0.0825409	1.76827	0.473846	0.844078	0.689771	0.871211	0.279961	0.242967
117	T117C	S37P	2.86875	1.68848	3.12749	1.5637	0.107522	2.47645	0.313449	1.02545	2.79242	1.8123	1.29437	3.31739
118	C118A	S37_	0.182898	0.119942	0.0210037	0.0304621	0.0670275	0.195957	0.0613255	0.0661129	0.0423209	0.226924	0	0.0310567
118	C118T	S37L	0.795041	0.220542	2.39939	0.457629	0.146847	1.84867	2.20725	0.0362107	0.125832	0.219522	0.1008	0.165241
119	A119C	S37S	0.740625	0	0.127578	0	0	0	0	1.5561	0.0642651	4.26036	0	0.0471602
119	A119T	S37S	2.56269	0.864847	1.25777	0.327011	0.0173383	2.54171	0.145414	0.00427544	0.331158	0.125404	0.124967	6.70003
119	A119G	S37S	3.13409	1.13097	2.82551	0.727665	0.148252	0.701946	0.558268	1.12212	2.53918	1.05762	0.0347657	0.984822
120	A120T	I38F	0.28853	1.61603	0.681618	1.39458	0.0064738	0.158171	0.142154	0.00957819	0.824659	6.61104	2.58328	0.859383
120	A120G	I38V	1.35713	0.909281	0.927944	0.238718	1.56311	0.495981	0.234487	3.65297	3.89088	1.76893	1.06743	0.377413
121	T121A	I38N	0.548856	0.243929	0.403237	0.148684	0.0145404	0.0637639	1.34365	0	1.90729	0.865945	0.476365	0.586134
121	T121C	I38T	1.6782	0.507418	2.27474	1.53467	0.231171	1.5944	1.74344	0.225353	0.564744	1.06324	2.71797	3.69685
122	T122A	I38I	1.61967	1.08791	0.592978	1.72968	1.30408	0.501725	0.243167	0.196612	0.333942	0.503885	0.12074	0.204422
122	T122C	I38I	2.88789	2.49624	2.67616	1.59037	0.967943	13.4251	7.21658	0.0441533	0.782787	1.8234	3.08441	1.50058
123	C123A	Q39K	0.0520752	2.18987	0.0717626	3.77285	0.0190842	0.81299	0.0523822	0.352946	0	0.140968	0	3.36901
123	C123T	Q39_	0.0833203	0.0737641	0.120561	0.262278	0.201529	0.103298	0.0251435	0.0271063	0.0954336	0.194536	0.0120044	0.305598
124	A124C	Q39P	1.24425	2.24571	3.22645	1.69856	0.537412	1.51503	0.0782241	0.00903543	1.19147	0.338323	0.0160059	2.78434
124	A124T	Q39L	0.659454	1.50471	0.3163	0.491291	7.5541	0.495001	0.254215	0.00160582	0.100738	0.807726	0.0199125	0.0543125
124	A124G	Q39R	1.93971	2.76405	1.43296	1.67996	0.410028	2.8197	0.931663	0.219197	0.592878	1.16274	0.978946	1.39225
125	A125T	Q39H	0.424878	0.673728	0.690062	3.00243	0.439822	0.524469	0.0915821	0.0605852	2.39877	0.69457	0.158999	5.67937
125	A125G	Q39Q	0.618475	0.697256	0.57358	0.421604	0.0748129	1.17691	3.36767	0.0147584	0.255077	3.91435	0.53377	0.0577734
126	A126T	T40S	0.380102	1.06412	0.356428	2.4828	85.2916	2.02157	0.121539	0.145358	4.01026	4.94452	5.5271	0.0307753
126	A126G	T40A	2.4503	1.05252	0.957811	0.627021	0.119646	3.03568	0.0838115	0.438403	1.83077	1.91429	0.110244	0.109142
127	C127G	T40S	0.372749	0	1.06511	0	0	0.0604079	0	0	0.068493	0	0	#DIV/0!
127	C127A	T40N	0.351797	0.21856	1.89453	1.05466	0.0203565	0.0510111	0.167623	0.0301181	0.134957	0.0939786	0.0266764	#DIV/0!
127	C127T	T40I	0.751056	0.344146	1.40392	1.09503	0.570914	0.379889	0.0354133	0.0954447	1.93678	0.869633	0.570631	0.0269013
128	C128G	T40T	0.0264509	0.0292715	0.0273381	0	0	0.0182183	0.0133034	0.0322694	0.63347	2.17493	0	0.222327
128	C128T	T40T	0.8935	0.681428	1.42203	0.139685	0.271197	1.25724	0.201258	0.0735615	0.202625	0.367258	2.56673	0.113091
128	C128A	T40T	1.53924	1.2364	1.07104	0.512096	0.0605131	0.0653617	0.719748	0.0108055	0.391299	1.28894	0.180476	0.0493088
129	G129A	G41R	1.27531	0.562729	0.866172	0.669988	0.0988151	1.11763	0.10507	0.248935	0.746168	0.969103	0.164492	0.141068
129	G129T	G41_	0.00855444	0.00757332	0.0123779	0.00512914	0.00376198	0.00942711	0.00516293	0.00556597	0.0106888	0.0243148	0.00492993	0.00261463
130	G130T	G41V	2.06363	0.385975	1.84246	2.17839	0.0426066	13.3459	0.0292366	0.228512	0.0907931	0.265544	0.711888	0.0592245
130	G130A	G41E	1.95693	0.525731	1.89227	0.156118	0.108479	1.09489	0.292238	0.0624158	0.679222	0.489678	0.118464	0.11728
131	A131T	G41G	2.34393	1.30543	1.81748	1.82083	0.00482128	1.36824	13.0084	0.71154	1.01141	1.15742	0.972987	0.807557
131	A131G	G41G	1.42915	0.845995	0.652431	0.616005	0.0232892	1.25863	0.288368	0.06432	2.91006	0.124721	19.7869	0.144598
132	A132T	N42Y	0.683457	2.04806	1.29768	0.431663	0.0126642	0.872714	0.18539	0.00624569	0.0399806	1.41098	0.221279	1.53151
132	A132G	N42D	2.96282	0.797392	2.09868	0.624472	0.19538	1.1016	0.937751	0.0236943	0.949482	3.19987	2.02522	0.0912699
133	A133T	N42I	0.349044	2.00193	1.43137	1.65401	0.012379	0.0155101	3.28451	0	1.04344	3.10891	0.275776	0.154864
133	A133G	N42S	1.05383	5.20102	0.767256	0.463004	4.16928	3.45398	20.8093	0.113998	2.34057	1.08295	0.377708	0.400642
134	T134A	N42K	1.93895	0.086173	0.885296	0.0116724	0.248273	0.12872	0.05483	0.0949987	0.145948	1.39914	0.0112191	1.04722
134	T134C	N42N	2.16971	1.20912	1.56931	2.03825	0.0511496	2.63633	0.129759	0.0498783	0.559302	0.661189	0.118825	1.1796
135	C135A	Q43K	0.142835	0.0965959	1.10719	1.65931	0.0130863	0.147568	1.4248	0.532445	0.111546	0.362489	0	0.691234
135	C135T	Q43_	0.112595	0.132908	0.116372	0.0675105	0.0247579	0.155101	0.0453035	0.0457876	0.0937922	0.171447	0.0324443	0.0860356
136	A136T	Q43L	0.692074	1.81807	0.768584	0.0895009	0.0119354	0.127112	0.0300302	0.256053	0.0395638	0.881623	0.129037	0.0788052
136	A136G	Q43R	0.451318	0.344731	0.572161	0.385373	0.405411	0.143469	0.207641	0.0755496	0.257929	0.208594	0.970625	0.441649
137	A137C	Q43H	0.922932	0.274251	0.158982	0.80701	0	0.317839	20.1792	0	0.133474	0.0390373	0	#DIV/0!
137	A137T	Q43H	3.52111	0.340343	1.08982	0.0952585	3.84013	0.859192	0.0994374	0.155057	0.96806	0.191143	0.0101732	0.0287757
137	A137G	Q43Q	0.907169	0.723838	0.939097	1.01742	0.447258	0.596351	1.37352	0.247708	1.05257	1.23743	1.00925	2.14548
138	A138C	N44H	0.372491	0.0506224	0.192493	0.38203	0	0.256556	0	0	0.0612408	0.248767	0.169474	0.0449409
138	A138T	N44Y	0.344032	0.339077	0.430576	0.761453	0	0.455398	0.465019	0.111486	0.00559728	0.0327409	0.050341	0.447718
138	A138G	N44D	0.956547	1.61661	1.31254	1.3395	0.1107	1.39741	0.154456	0.0307095	0.0825641	0.537892	1.07532	1.7138
139	A139T	N44I	0.278692	0.349744	0.201925	0.073214	0.0600166	0.0435354	0.0404607	0.00233675	2.66257	0.0729144	0.037255	0.00439078
139	A139G	N44S	1.19231	0.512903	0.65272	1.19856	0.114748	0.964988	0.451977	0.401415	0.268931	0.237041	0.094302	0.729932
140	C140T	N44N	2.90845	1.86701	2.6102	4.03386	0.449487	0.434862	0.937023	0.0252543	1.14779	1.81244	2.35614	0.885792
141	C141G	H45D	1.17266	0.387034	2.67914	0	0.0339275	0	0	4.66831	0.835446	0.0313262	0	#DIV/0!
141	C141T	H45Y	1.66641	0.0792281	0.623856	0.210933	0.0162852	0.178539	0.0521494	0.0512008	0.312328	0.939786	0.186735	0.0282961
142	A142T	H45L	0.510176	0.164551	0.574984	0.783953	0.138111	0.723966	0.603443	0.164723	0.464488	0.432012	0.0738732	0.0391793
142	A142G	H45R	0.889389	2.26873	0.913557	1.49339	0.442955	0.0962751	0.226071	0.0300933	0.251141	0.440988	0.229031	0.0544515
143	T143A	H45Q	1.23034	0.338947	1.21125	0.455223	0.059928	1.63045	0.0469971	0.0348328	0.0283787	0.201571	0.252429	0.0654514
143	T143C	H45H	2.64125	1.88508	0.665957	0.22481	0.0916043	0.336674	0.977801	0.0429183	0.454033	0.146607	0.148054	5.22913
144	A144T	T46S	0.855824	1.72728	0.257176	1.58237	0.0953348	0.867305	0.106187	0.453816	0.0785139	0.355928	0	0.0921865
144	A144G	T46A	0.24119	0.222874	0.120863	1.52649	0.155352	0.993375	0.105377	0.0416105	0.106545	0.0964517	0.0351005	0.0893562
145	C145G	T46S	0.0847325	2.7922	6.34917	0.0211686	0.0155261	0.0194534	0.0142053	0	0.0294094	0.0143357	0	#DIV/0!
145	C145A	T46N	0.0857709	0.605661	0.0633199	0.0367337	0.0134712	0.151908	0.0616261	0.189345	1.76067	1.01994	0.0176535	0.0187254
145	C145T	T46I	0.928125	0.485017	0.243448	0.295109	0.0193258	0.455226	0.0353635	1.01506	0.0732133	0.356881	0.136759	0.0214907
146	T146G	T46T	0.0410734	0.0389599	0.175869	0.316634	0.0774121	1.10734	0	0.00954447	0.513215	0.00595639	0.0338152	0.125539
146	T146A	T46T	1.34146	2.32884	1.43812	2.41403	0.0039259	0.390235	0.119731	0.226531	0.703978	0.79385	1.27761	0.554807
146	T146C	T46T	1.23018	0.861793	0.79324	1.06427	0.815709	1.19929	0.145959	0.210794	0.302179	0.100052	0.316874	0.436529
147	G147T	G47_	0.0845278	0.0356348	0.0249609	0.0543019	0.03319	0.0582192	0.0182199	0.0147317	0.0251472	0.00612904	0.0173977	0.018454
147	G147A	G47R	0.683413	0.963492	1.00629	0.196463	0.0463168	0.0902725	0.136547	0.201774	0.0926067	0.788786	0.411386	0.107303
148	G148T	G47V	1.95876	4.45389	2.22086	0.569694	0.0642837	0.644351	3.32305	0.0118887	0.106545	0.0445162	8.42413	#DIV/0!
148	G148A	G47E	0.389724	0.85265	0.652808	0.201443	0.0886493	0.314706	1.43291	0.01093	0.0139932	0.190989	0.600219	0.041075
149	A149T	G47G	1.06528	0.586632	2.98847	3.15373	9.13951	14.5225	0.191351	0.491998	1.48954	0.602493	0.0274073	0.709342
149	A149G	G47G	0.677408	0.736625	1.00349	0.425777	0.0302824	1.03274	4.19923	0.107109	0.290388	0.310188	0.112851	0.119703
150	A150T	I48L	0.0940713	0.232991	0.673642	0.312236	0	0.416522	0.020277	0.00546498	0.0839592	0.115957	0.00968096	0.0308063
150	A150G	I48V	0.641014	0.232635	0.262865	0.163881	0.0784456	0.177553	0.233839	0.330405	1.50987	0.478979	0.160832	0.114318
151	T151A	I48K	0.793993	0.0578542	0.263411	2.29218	0	0.391586	0.729653	0	0.398065	0.14926	0.466053	#DIV/0!
151	T151C	I48T	0.584942	4.06957	1.65552	0.836028	0.183209	0.402884	0.342088	0.0193616	0.191221	0.176066	2.31268	0.218285
152	A152T	I48I	0.300879	0.0409801	0.966403	0.159587	0.0203565	0.00637639	0.302653	0.128002	0.134957	9.94293	2.22081	0.00707404
152	A152G	I48M	1.20521	0.502353	0.411464	0.20544	0.138722	0.188794	0.210076	0.113238	0.228787	2.36738	0.639398	0.146283
153	T153A	C49S	2.94494	1.41805	4.34733	0.697686	0.969742	1.75329	0.369927	0.0537452	1.52873	1.82578	0.0579522	0.518112
153	T153C	C49R	1.99058	2.61025	2.11496	1.64437	4.27793	1.8387	1.17635	0.404932	1.91892	0.858065	0.279701	1.14699
154	G154A	C49Y	2.09751	1.90258	2.40363	1.47787	0.395322	1.16107	1.27759	0.305024	0.712582	0.294364	0.479061	0.245211
155	C155A	C49_	0.027096	0.00499757	0.0210037	0.010154	0.0074475	0.00933131	0.0204418	0.0330564	0.0352674	0.00687648	0.00975966	0.0207045
155	C155G	C49W	1.2379	4.31696	0.236201	1.0848	0.141332	0.249226	1.46072	1.65736	0.1636	0.560649	5.5769	0.436569
155	C155T	C49C	0.483905	1.10118	0.788948	0.712588	0.138624	0.307475	0.44391	0.156596	2.19112	0.404742	1.66441	0.497352
156	A156C	N50H	1.01836	0.264663	1.13624	0.503047	0.165397	0.143469	0	0	0.0120497	0.434651	0	#DIV/0!
156	A156T	N50Y	0.464049	0.0269268	0.219868	0.0844093	0.0584708	0.0517134	0.0094406	0.0025444	0.0597207	0.295344	0.0961553	0.0270921
156	A156G	N50D	1.30063	1.17053	0.705025	0.454291	0.603732	2.43553	0.292432	0.0270445	2.88368	0.803372	4.0585	0.0246825
157	A157T	N50I	0.271587	0.225102	0.0259905	0.0427204	0	0.159346	0.0876901	0	1.0369	0.00170183	0.00483074	#DIV/0!
157	A157G	N50S	0.895397	0.972305	1.03461	0.846441	0.132414	1.52308	0.242299	0.018467	2.33342	0.41188	0.152188	0.383205
158	C158A	N50K	0.631214	0.111764	3.41851	3.74683	0	0.0695606	0	0.0821403	0	0	0.582031	#DIV/0!
158	C158G	N50K	2.06252	0.0201541	0.338814	0.266169	0	0.263418	0.0137396	0	0.0142226	0.0415971	0.86589	#DIV/0!
158	C158T	N50N	0.0955508	0.30735	0.177761	1.67863	0.00840406	0.136888	0.00384457	0.177186	0.00795943	0.318148	0.247797	0.0759323
159	C159A	Q51K	0.14548	0.907416	0.232374	1.74456	0.0727018	0.10931	0.239462	0.322694	0.0137711	0.026851	0.0571638	0.0202115
159	C159T	Q51_	0.288149	0.0332963	0.0681745	0.0364276	0.0114505	0.0143469	0.0104764	0.0169414	0.0361491	0.0140968	0.0150055	0.0318332
160	A160C	Q51P	0.10751	0.0297436	0.263901	0.0402885	0.0147749	0.0185121	0	0	0	0.013642	0	#DIV/0!
160	A160T	Q51L	1.12197	0.601131	0.347882	1.27376	1.63593	0.121616	0.25532	0.0044878	0.480711	0.0504123	0.00264998	0.806721
160	A160G	Q51R	0.510265	0.566373	0.932419	0.973316	0.174364	0.62216	1.86351	0.0944047	0.54448	0.139996	8.7127	0.0351262
161	A161C	Q51H	0.96759	0.185071	2.98162	0.993784	0.0196998	1.41926	0.13518	0.0510065	0.0559728	0.100042	0.116171	#DIV/0!
161	A161T	Q51H	0.741695	0.497446	2.48722	0.685837	0.0829557	0.698823	0.0775136	0.157989	13.2494	0.475868	1.62603	0.1791
161	A161G	Q51Q	1.2498	1.14558	2.01098	0.67592	18.7789	0.764624	0.233339	3.1024	0.70614	0.771318	0.0358085	1.30407
162	G162T	G52C	1.44473	0.124068	0.118507	0.0802075	0.0336162	0.0421193	0.0692022	0.0621704	1.37698	0.193992	0.0330396	0.0934552
162	G162A	G52S	0.747746	2.59278	1.41869	0.824624	0.0352324	0.0367869	0.102078	0.0217198	0.367052	15.7288	0.192378	0.24487
163	G163T	G52V	0.138867	0.546401	0.143525	0.173465	0.127228	0.255056	0.046562	0.0564714	0.192795	0.35242	0.633565	0.141481
163	G163C	G52A	1.40329	0.0566172	3.89784	4.09194	0.0120532	0.0755099	0.805032	0	0.0342465	4.26242	2.03759	#DIV/0!
163	G163A	G52D	2.24399	1.01362	1.20917	5.6663	0.0756613	0.236999	0.0964203	0.0119939	9.79161	0.289421	0.138104	3.81622
164	C164A	G52G	1.68274	0.144636	4.18756	0.416315	0.0179616	0.652643	0.0657345	0.0531496	1.37792	0.480949	2.8481	0.0249672
164	C164T	G52G	1.79796	1.49503	1.28815	0.43246	10.5561	0.114457	1.75285	0.152051	0.189858	0.159321	0.159615	0.419739
165	A165C	S53R	3.37609	1.91595	0.0447351	2.91961	0	0	6.23688	0	0	0.065907	0.0155901	0.975666
165	A165T	S53C	0.0172812	0.00910668	0.140336	0.0111017	0.0054284	0.195543	0.0235914	0.107421	0.012853	0.146607	0.0266764	#DIV/0!
165	A165G	S53G	1.7048	1.07783	0.58983	1.24117	0.576092	0.471678	0.330862	0.943488	0.438651	0.234888	0.13305	0.450342
166	G166C	S53T	0.67341	0.648383	0.990914	0.0855442	0	0.503124	0.0229621	1.34603	0.582347	1.0196	3.94665	3.19204
166	G166T	S53I	0.190029	0.614701	0.0302158	1.88437	0.0642837	1.35414	0.0771948	0.112943	0.197869	0.0445162	0.100037	0.00558477
166	G166A	S53N	4.88019	5.39013	5.36023	2.37469	2.97246	2.17058	0.484625	0.320389	2.41387	1.49023	0.624718	1.27333
167	C167T	S53S	2.42073	1.24213	3.2739	0.602302	0.127379	0.682538	0.275239	1.19091	2.04574	2.26216	1.05838	0.184595
168	A168T	I54F	0.788765	2.58174	0.562619	0.0333052	0.0122139	0.41319	0.100574	0.0180709	0.185083	13.9615	0.65624	0.135821
168	A168G	I54V	1.60356	1.39632	1.42164	0.651389	0.864713	0.361146	0.0487696	0.0774048	0.226243	0.904139	0.121596	0.949506
169	T169G	I54S	8.78434	3.63552	0.123022	0.285473	13.191	0.295136	0.0478923	0	1.90867	0	0	0.727615
169	T169A	I54N	2.08539	1.41908	3.40032	0.31402	0.088987	0.0196757	0.0526815	0	0.480886	0.0628314	0	0.0436569
169	T169C	I54T	3.29502	2.48035	1.95845	3.27816	0.305977	1.85297	2.55064	0.0530948	4.85486	3.80177	0.799467	2.35237
170	T170A	I54I	0.302097	0.578753	0.72518	0.752288	0	0.0671199	0.0637164	0.0277404	0.0304413	3.07656	0	0.320193
170	T170C	I54I	0.65178	0.628333	0.828164	0.803253	0.57068	0.312392	0.206149	0.0710447	2.13396	0.144947	0.442904	0.0744485
171	A171T	T55S	1.17953	2.41807	5.95024	0.210665	0.667718	3.29805	0.00504889	0.996074	1.08709	0.57576	0.441125	0.0306826
171	A171G	T55A	1.11818	2.3519	0.414351	0.398214	0.246933	0.262818	2.10379	0.096247	0.641253	1.83381	0.640234	0.114415
172	C172G	T55S	0.22519	0.23259	0.395664	0.303797	0	0.124081	0.0453035	0.0366301	0.0234481	0	0.0324443	0.447385
172	C172T	T55I	0.53022	0.1366	0.765468	1.56433	0.106409	3.31572	0.0973568	0.0889853	0.0876342	2.82363	0.066691	0.0836022
173	C173G	T55T	1.11094	1.11907	0.728666	6.14865	0	0.058859	0.107451	0.590778	7.87494	0.628933	5.44815	3.65673
173	C173A	T55T	2.41996	0.854253	2.15288	1.48771	0.559055	1.28278	0.28348	0.0597933	0.261549	0.292301	0.194189	0.861368
173	C173T	T55T	0.659852	0.354794	0.699324	0.611899	0.141403	0.73949	1.00686	0.0272882	0.151389	0.124884	0.475342	0.0683665
174	T174G	Y56D	1.90446	0.0439072	3.22932	18.7788	0	2.99235	0.209529	0.508243	0.18591	3.77592	0.0428728	5.22973
174	T174A	Y56N	1.11449	1.5737	1.68706	2.67357	3.06909	0.460861	0.0835972	0.0398622	0.621284	2.27784	0.270175	0.280067
174	T174C	Y56H	2.5372	3.51104	2.8295	0.898364	0.165301	9.70266	0.249964	0.0951098	0.939333	4.20148	1.37494	1.9435
175	A175T	Y56F	1.31762	0.443156	0.120161	0.203317	0.0426066	0.0266919	0	0.0787974	0.0605287	0.0590098	0.0558344	1.39178
175	A175G	Y56C	0.619249	0.436322	0.506983	0.411969	0.0114744	0.143768	0.0927351	0.418761	0.0760716	0.135965	0.0852086	0.0584826
176	T176A	Y56_	0.00757457	0.0167646	0.0156573	0.0340621	0	0.0417364	0.0228577	0.012321	0.00788707	0.0461349	0	0.0231514
176	T176C	Y56Y	1.81439	0.455686	1.66245	1.57685	0.236969	0.75335	0.187686	0.0209315	0.338322	3.52039	0.129777	0.855439
177	A177T	K57_	0.163205	0.0253485	0	0	0.0188875	0.0828274	0	0	0.0089441	0	0	0.0131271
177	A177G	K57E	0.80368	2.05465	1.00355	0.708063	0.0288517	2.04245	0.402559	0.0560268	0.300578	0.193137	0.732551	0.0802095
178	A178C	K57T	1.27956	0.0658608	0	0.0446052	0	0.0409911	0	0.0484041	0.0309849	0	0	0.0909519
178	A178T	K57I	0.0158203	0.0389051	0.0327019	0.00790471	0.00579774	0.00726424	0.0159136	0.00428897	0.032946	0.00535321	0.00759771	0.00805903
178	A178G	K57R	0.735752	0.330716	1.05252	0.94949	0.0374988	0.31882	4.59493	0.213997	2.30847	0.262151	0.115832	0.309024
179	A179T	K57N	1.51186	1.16	2.84041	0.584184	0.0147749	0.0647924	4.64343	0.153019	0.643687	1.65751	2.65258	0.041075
179	A179G	K57K	2.4677	1.08554	2.71171	5.26683	0.0233883	0.971925	0.0855948	0.057673	1.20353	0.136769	0.148139	0.352197
180	G180A	V58I	0.403163	0.198291	1.0556	0.161154	0.413697	0.0370242	0.162216	0.0874396	0.139932	0.13642	0.0387238	0.041075
181	T181A	V58D	1.79777	0.794681	1.22966	2.59353	0.0288842	0.113741	0.607822	0.00610502	0.152412	0.65531	0	0.0172071
181	T181C	V58A	2.48257	1.18051	4.35077	1.56402	2.16727	1.87553	0.708588	4.48332	5.20153	2.18949	1.91525	3.77657
182	T182A	V58V	1.47813	1.23088	1.97485	0.540409	0.447011	1.0705	0.795807	0.00325797	0.0291973	0.524563	0.132741	1.54574
182	T182C	V58V	1.63023	1.30084	2.60325	0.614104	0.175487	3.04015	3.0292	0.220693	1.4504	3.1607	0.268297	0.598447
183	G183A	V59I	0.352509	0.289619	0.26497	1.21292	0.0440405	0.110361	0.346528	0.156382	0.442131	0.187053	0.0115427	0.0367306
184	T184A	V59D	0.535864	1.59099	0.928692	0.230198	0.00359232	1.55284	1.73868	0.148819	0.55457	0.411294	0.635526	0.194744
184	T184C	V59A	3.6643	5.28907	3.95759	2.91689	0.0886493	1.83887	0.814684	0.0553784	0.703391	7.28485	0.689284	1.51704
185	T185G	V59V	2.80568	0.614701	0.263618	0	1.90686	0.749551	0.42761	0	0.0885284	0.673193	0	1.29931
185	T185A	V59V	0.921643	3.13188	0.37525	0.432595	0.0153527	3.95621	0.491632	0.00378579	0.00969361	0.13703	0.0201191	1.87798
185	T185C	V59V	0.473884	0.738922	0.631511	0.14571	0.0629779	0.181727	3.81692	0.496949	0.600075	0.149778	0.0825302	1.15395
186	G186A	A60T	0.416601	0.0870826	1.49505	0.29142	0.236644	1.39324	0.214185	0.0470595	0.40246	7.71564	1.20711	0.481034
187	C187G	A60G	0.0367589	0.379668	4.95162	0.0367337	0.0134712	0.928328	0	0.00996555	0.0382755	0.89556	0.0176535	#DIV/0!
187	C187A	A60D	2.12131	0.925584	1.16305	0.157913	0.0631754	0.0329813	0.255288	0.13631	0.882536	0.15069	0.255266	0.182949
187	C187T	A60V	0.162287	0.0861457	0.184094	0.0889984	0.11097	0.0845137	0.149308	0.0724337	1.33949	0.116524	0.0684336	0.0393189
188	T188G	A60A	0.952232	3.45854	0.766519	0.0274493	0	0.0252253	0.128941	0.193616	0.266947	1.93327	0	1.1334
188	T188A	A60A	0.847291	1.57758	0.508578	0.170448	0	1.84777	0.711588	0.0425582	4.00993	0.246183	0.142081	0.1138
188	T188C	A60A	0.649001	1.07238	0.358073	0.948511	0.0325284	0.490391	0.830435	0.0108674	5.08323	0.281936	1.43833	0.141481
189	G189A	G61R	0.228536	0.542693	0.405971	0.999156	0.130863	0.216433	0.21791	0.617636	0.540377	2.14835	1.68747	0.258303
190	G190T	G61V	0.744634	0.137945	1.11882	0.0835908	1.22981	0.153636	0.00659933	0.0160077	0.140042	0.0299695	0.033083	0.0200524
190	G190A	G61E	0.957253	0.809941	0.739351	3.23858	0.284132	0.247777	6.79019	0.0184968	0.960149	1.92248	0.991926	0.041075
191	G191T	G61G	2.77561	0.107573	0.726596	0.273207	0.188934	0.121949	0.125717	0.0211768	3.4432	0.206165	1.03538	0.00795829
191	G191A	G61G	0.459278	2.56975	1.43035	1.60535	0.154163	1.81681	0.435411	0.211561	0.165051	0.775667	0.155179	0.0745362
192	C192A	Q62K	0.448648	0.0472847	1.58035	2.31947	0.0704648	0.100901	0.0368402	0.0372339	0.305082	0.111535	2.75705	0.629667
192	C192T	Q62_	0.0995779	0.142431	0.0882155	0.155357	0.0647933	0.117574	0.118563	0.115698	0.093106	0.103147	0.0702696	0.161495
193	A193C	Q62P	0.111094	0.10245	0.430576	0	0.0610695	0	0.0838115	0	0.0578385	0.0845807	0	0.0424442
193	A193T	Q62L	0.368655	0.918121	0.80609	0.806544	0.00351423	0.209883	0.678423	0.000866569	0.107615	0.186034	0.0537281	0.0651318
193	A193G	Q62R	0.965033	2.09901	0.923489	2.01097	0.160094	2.30974	6.07049	0.180101	1.03625	0.474072	0.88388	0.338413
194	G194A	Q62Q	1.18829	0.420802	3.49662	1.13159	0.995966	0.188724	0.0478119	0.338829	0.67543	0.0454125	0.112793	0.0982769
194	G194T	Q62H	0.633234	0.377017	0.462151	0.270605	0.71146	1.16305	3.33849	0.0587303	0.847335	0.0676646	0.13605	0.0594219
195	G195T	D63Y	0.172387	0.137778	0.757219	0.129201	0.0473815	0.118733	0.0722513	16.1586	0.0448747	0.0291658	0.0413944	0.131723
195	G195A	D63N	0.590487	0.865926	1.8496	2.1938	0.131432	5.46928	0.736084	25.2796	0.207464	0.305226	0.313158	0.293419
196	A196T	D63V	0.540039	0.216284	2.21667	0.138772	0.0508913	2.16797	0.217289	0.0501968	0.0963976	0.501219	0.0889214	0.0471602
196	A196G	D63G	0.781966	0.1305	0.295036	0.162747	0.429185	0.0773009	0.0282235	0.0377027	0.266752	0.388848	0.110729	0.117452
197	C197A	D63E	4.12634	0.131722	0.102518	1.07052	0	0.0546548	0.0598654	0	0.0413132	0.765254	0.371564	0.0606346
197	C197T	D63D	2.46191	0.197483	1.10274	0.226053	0.455949	0.0571279	0.136526	0.377158	0.160953	0.153087	0.0488866	0.03457
198	T198G	S64A	0.0595145	0.190265	0.184532	1.75447	0.0654316	0	0.239462	0.0322694	0.0206566	0.0201383	0.0571638	0.0606346
198	T198C	S64P	1.75331	2.18504	2.50219	1.15796	0.316975	1.25226	1.92322	5.82628	0.540082	2.20974	2.12064	0.156004
198	T198A	S64T	1.32767	2.1572	0.470816	0.359898	0.00570743	0.19308	0.549605	0.145665	0.102704	0.685077	0.0280476	0.0257839
199	C199T	S64L	0.260695	0.252668	0.258874	0.153245	0.0224796	0.0633727	0.0154254	0.170454	0.0691934	0.150481	0.125199	0.0312473
200	A200T	S64S	1.39118	1.71245	1.61709	0.352266	0.0221066	2.43572	0.359012	0.0235085	0.240776	0.996343	0.478003	0.257354
200	A200G	S64S	0.837381	0.685604	0.79637	0.924495	0.407028	0.689571	0.411072	0.107392	0.196663	0.491196	0.352787	0.223503
201	A201C	T65P	0.208301	0.153675	0.0307554	0.0446052	0	0.0409911	0.0299327	0	0.898563	0.0302074	0.214364	1.09142
201	A201T	T65S	2.73816	0.385145	0.325165	0.554511	0.0950252	4.82912	0.285168	0.00843557	0.237594	0.186007	0.00498107	0.0528351
201	A201G	T65A	1.17758	1.50972	2.18858	0.819032	0.0771041	0.191772	0.130561	0.051931	0.217984	0.327272	0.316699	0.0943797
202	C202G	T65S	0.624902	2.41152	1.34141	0	0	0.0220721	0	0	0.0500526	0.439169	0	0.342819
202	C202T	T65I	0.148556	0.0810071	0.113485	0.154908	0.06391	0.160151	0.207905	0.0210126	0.134508	0.236039	0.204726	0.227027
203	T203G	T65T	0.0370312	0.0683001	1.22475	0.111017	0	0.357078	0	0.015059	0.963976	0.0375914	0.0533528	0.0282961
203	T203A	T65T	1.11445	0.22565	0.906571	1.60466	0.0347864	0.520604	0.307663	0.0128669	0.334951	0.410413	0.503982	0.0967083
203	T203C	T65T	0.333046	1.39697	0.611807	0.744427	0.424381	0.763546	0.282923	0.464214	0.113962	2.27818	1.18857	0.188841
204	T204G	S66A	0.959994	0.160357	0.599062	0.0814529	0	0.0998044	0.0728796	0	0.226325	0	0.234868	0.027681
204	T204A	S66T	1.05454	0.217726	0.398365	0.37373	0.00139854	0.0665871	0.0268709	0.472808	0.150998	0.538476	0.00183273	0.0369362
204	T204C	S66P	1.22888	0.896917	1.20462	0.344042	0.0118284	0.228891	1.05696	0.0243062	1.90444	0.474477	0.110227	0.102305
205	C205A	S66_	0.0555468	0.0351258	0.00820144	0.0237894	0.0785179	0.010931	0.0239462	0.00645388	0	0.0241659	0	0.0242538
205	C205T	S66L	0.0970168	0.109467	0.289016	0.0855442	0.0376456	0.0157226	0.0746267	0.0417734	0.213923	0.0984844	0.139777	0.00872141
206	A206C	S66S	0.348585	0.100359	0.0702981	0.662705	0	0.0117117	28.1111	0.5117	0.00885284	0.0345227	0	#DIV/0!
206	A206T	S66S	1.19184	0.781294	0.642743	0.481477	1.66746	0.347652	2.70262	0.284812	0.162199	0.532	1.12389	0.0221448
206	A206G	S66S	0.952232	0.747202	0.703916	0.611276	1.28308	2.0287	0.160113	0.0332241	0.757572	0.373928	3.54652	0.107635
207	G207T	V67L	1.98894	0.158632	0.30557	0.0805771	0.0590995	1.40692	0.0811079	0.0437198	0.839592	0.0272841	0	0.492901
207	G207C	V67L	0.370312	0	0.28705	0	0	0	0.0186248	0	0	0.0375914	0	0.0282961
207	G207A	V67M	0.581411	1.03689	1.57562	0.754857	0.0201328	0.0693695	0.179596	0.163829	1.29183	1.57543	0.36277	0.433771
208	T208G	V67G	0.111923	0	0.025706	0.0559229	0.0136723	1.95289	0.0125092	0	0.0129489	0.239856	0.017917	#DIV/0!
208	T208A	V67E	0.519088	0.689329	1.59024	0.50277	0.00292665	0.462034	0.0481983	0.0930967	0.0637518	1.14576	0.42955	0.00406814
208	T208C	V67A	1.91761	2.40834	1.62719	0.452975	0.0628925	1.20257	0.235173	0.0333771	1.09418	0.179261	0.286672	0.421908
209	G209T	V67V	2.21119	4.12559	4.33888	0.936709	0.0176162	1.78784	0.0161176	0.0521275	0.083421	0.845807	0	0.0489741
209	G209A	V67V	0.514104	1.51277	1.58794	2.89649	5.43129	0.887268	0.32098	0.0384486	0.295346	1.35569	5.3892	0.704393
210	A210T	I68L	1.14968	0.729463	0.460143	0.806722	1.53526	1.27583	0.665456	0.0843436	1.13567	0.23414	0.141683	0.0382544
210	A210G	I68V	1.54513	1.70493	1.13621	0.616056	1.19135	0.963677	2.71879	0.0922418	0.327388	1.68136	0.480499	0.672701
211	T211A	I68K	0.226302	1.31288	0.191367	0.0616763	0	0.0141698	0.0931239	0.0250984	0.0428434	1.00244	0.237124	0.0471602
211	T211C	I68T	0.901451	0.910513	1.06395	0.110828	0.153195	0.148855	0.637883	0.0416308	0.136207	0.0866014	0.147494	0.265095
212	A212T	I68I	0.202671	0.0332271	0.186195	0.135021	0.0495158	0.124081	0.0226518	0.0183151	0.11724	0.0914386	0.0324443	0.0688285
212	A212G	I68M	0.8905	0.672824	0.212203	0.07873	0.173234	3.36761	0.609975	0.349508	0.285878	0.562256	0.10319	4.78318
213	T213A	L69I	0.0908948	0.0521564	0.187888	0.499578	0.00555177	0.0417364	0.00507949	0.00821403	0.0736127	0.0615132	0.0145508	0.0308685
213	T213C	L69L	1.40661	1.06609	0.872273	0.301867	16.0984	0.853401	0.386585	0.0125029	0.0864377	0.332393	1.65226	0.197342
214	T214A	L69_	0.0390564	0.0672329	0.134555	0.0195148	0.128819	0.089668	0.0261911	0.0317652	0.0135559	0.0132157	0.0562706	0.0198957
214	T214C	L69S	0.195282	0.124861	0.134555	0.0878164	0.0500961	0.089668	0.144051	0.0741188	0.128781	0.0594708	0.159433	0.0397915
215	A215T	L69F	0.20927	0.134376	0.0360482	0.0406633	0.553886	0.0106767	0.0116946	0	0.948283	0.263577	0	#DIV/0!
215	A215G	L69L	1.09323	1.7059	0.257189	1.03729	0.235159	0.492994	0.168748	0.0227402	1.8487	1.24033	0.0725097	0.743486
216	A216C	T70P	0.679718	1.18087	0.0453237	0.75594	0	0.332244	0.066167	0.0178331	1.55251	0.534194	0	#DIV/0!
216	A216T	T70S	1.2253	0.960219	3.70351	0.0734673	0.00598721	2.01044	0.925761	0.0177165	4.42862	5.91512	0.0941521	1.39816
216	A216G	T70A	1.4237	1.73601	1.01411	2.60215	4.79661	0.50762	3.10237	0.0132402	0.841381	0.351543	1.54373	0.796112
217	C217G	T70S	2.30063	0.100921	1.36242	0.167769	0	0.308351	0.0125092	1.2744	0.11654	0.012624	0.555427	#DIV/0!
217	C217T	T70I	0.498527	0.306064	0.345902	0.130643	0.0689907	0.340964	0.189365	0.0567077	0.286773	8.23158	0.0251138	0.106555
218	C218G	T70T	0.056081	0.177318	4.70321	0.432327	0	0.110361	0.676939	0.00651593	0.367052	0.341576	0.0230854	#DIV/0!
218	C218T	T70T	0.502118	1.06849	3.08133	1.1384	0.053479	0.280994	0.216237	0.0370095	0.290827	0.794836	2.52522	0.752965
218	C218A	T70T	0.99628	0.339703	1.33139	0.421108	0.0241064	0.909894	0.410787	0.128175	0.31678	0.175282	0.00394881	0.154977
219	G219C	G71R	0.0935228	0.0125449	0.00878726	0	0.00934737	0.0117117	0	0.172872	0.053117	0	0	0.0129931
219	G219T	G71C	0.0174493	0.01931	0.00676297	0.0261559	0	0.0270412	0.00658206	0.00177397	0.00227115	0.00221415	0.00628502	0.00999995
219	G219A	G71S	0.527209	0.589292	0.751625	0.426905	0.13544	0.156926	0.205198	0.063564	0.339307	0.605108	0.0629801	0.192315
220	G220T	G71V	0.0602315	0.0888724	0.0311259	0	0.110367	0.0276566	0.09088	0.0489873	0.0209055	0.112095	0.0289262	#DIV/0!
220	G220A	G71D	0.10723	0.0726951	0.0614038	0.0803669	0.0493866	0.0439139	0.071422	0.0518555	0.0467738	0.0779613	0.0793333	0.0398607
221	C221G	G71G	0.338489	0.0384188	1.11232	0.403305	0.0286263	0.155425	0.0174607	0.0141179	0.0813355	0.36123	0.0250091	2.08242
221	C221T	G71G	2.4186	1.20948	1.75951	1.57082	0.0692687	0.988341	2.57126	0.216474	1.1648	3.43022	0.0722486	0.216151
222	A222T	N72Y	0.0820081	0.089543	0.0440747	0.319612	0.00360647	0.0316309	0.326667	0.00800383	0.0136626	0.0133198	0.00945227	0.656716
222	A222G	N72D	0.68339	0.130208	0.0784793	12.4802	0.248189	1.72163	0.0495438	0.143543	7.43211	0.139579	0.993467	0.0940882
223	A223T	N72I	0.028981	0.0881962	0.359437	0.0325812	0.183209	0.204599	0.0400838	0.00294634	0.00754416	0.0294194	0	0.0166086
223	A223G	N72S	0.1795	0.254972	0.43196	0.497972	0.0412366	0.114406	0.323389	0.658047	0.315229	0.617358	0.258615	0.0736974
224	T224A	N72K	0.0438528	0.372056	0.0566547	1.62691	0.0120532	0.422855	0	0.00891654	0	0.178065	0.0157952	0.134034
224	T224C	N72N	0.992404	0.252466	1.08874	1.43406	0.0147221	0.4591	0.305313	0.908787	0.4121	0.578472	0.132906	0.0181904
225	T225A	S73T	0.817432	0.866786	1.15997	0.181235	0.0577945	0.814649	0.148058	0.0192395	1.39579	0.378879	0.0340819	0.518168
225	T225C	S73P	0.144999	0.0526886	0.0402616	0.0291961	0.187967	0.0924163	0.0370077	0.0457639	0.0878845	0.0417411	0.0311802	0.0793762
226	C226A	S73_	0.0529018	0	0.0136691	0	0.0436211	0.0546548	0.0266068	0.15059	0.0275422	0.0402765	0.0190546	0.242538
226	C226T	S73L	0.551384	0.225993	0.0886479	0.128568	0.0538849	0.185666	0.123252	0.129552	1.21206	2.13939	0.317763	0.0749016
227	A227C	S73S	1.66641	0.887901	3.10014	0.0277543	0.142496	0	0	0.0451771	0.134957	0.601463	0	10.9223
227	A227T	S73S	0.187471	3.69973	1.02262	0.078059	0.0286263	0.193683	0.047144	0.0127061	0.0433789	0.190307	0.0375137	0.103458
227	A227G	S73S	1.04952	0.591029	1.32328	0.899861	1.0708	0.67867	0.120772	0.144791	1.46572	1.19043	0.0745614	0.550457
228	T228A	S74T	0.640251	0.957639	1.77669	1.30153	0	6.39116	0.538158	0.0641991	0.347031	0.0178065	0.0252724	0.348489
228	T228C	S74P	0.248473	0.540059	1.24713	0.586558	0.11287	0.912052	0.0987779	0.0556647	0.345482	0.433476	0.0685965	0.438843
229	C229T	S74F	0.709566	0.0475897	0.0666698	0.2095	0.00590995	0.155502	0.0108144	0.00874396	0.0839592	0.130964	0.0387238	0.106795
229	C229A	S74Y	0.106691	0.112445	0.0157528	0.00761552	0.128469	0.0419909	0.0102209	0	0.0158703	0.0309442	0.00731975	0.00776419
230	T230C	S74S	0.595882	0.574736	1.26906	0.711473	0.127622	0.849264	0.264668	0.306309	0.24174	0.641556	0.0371653	0.0236531
230	T230A	S74S	0.983348	0.922051	1.06442	0.614963	0.0371997	0.0436961	0.633904	0.00515983	0.409567	6.69561	0.0091404	0.688372
231	C231G	L75V	0	0.0819601	0	0	0.0305348	0	0	0	0	0	0.0400146	#DIV/0!
231	C231T	L75F	0.046289	0.1366	0.179406	0.24285	0.0127228	0.0797049	0.162967	0.0658833	0.168696	0.117473	0.0166728	0.159166
232	T232G	L75R	0.0905655	0.0534523	0.149765	0.0543019	0.0398279	0.0499022	0.163979	0.0883901	0.094302	0.220645	0.052193	0.166086
232	T232C	L75P	0.0866755	0.107263	0.104032	0.15507	0.0737752	0.0654757	0.0815616	0.0704945	0.0989854	0.139076	0.124878	0.0384562
232	T232A	L75H	0.0224516	0.0147234	0.0103132	0	0.0109706	0.0584184	0	0.00202891	0.0103902	0.00506471	0.0107824	0.00381235
233	T233A	L75L	0.451318	0.286395	0.652387	0.402122	0.0312287	5.61702	0.0857163	0.0410701	2.80648	0.156987	0.00454712	0.988757
233	T233C	L75L	1.3113	1.105	2.37842	0.234921	0.161398	5.42449	0.0638564	0.459839	0.363557	0.23159	0.148626	0.0818567
234	T234A	C76S	0	0.00710637	0.0846218	0.0505353	0.0105901	0.0066344	0.0193784	0	0.0200596	0.00977812	0.00693895	#DIV/0!
234	T234C	C76R	0.0214559	0.0413318	0.0332633	0.0089338	0.0144155	0.0131359	0.0203833	0.0174504	0.0285469	0.0169403	0.0223258	0.00546492
235	G235A	C76Y	0.0114137	0.0421028	0.0511186	0.0513265	0.0418284	0.0628904	0.0497511	0.0587922	0.0396154	0.0811048	0.0328887	0.0232571
236	T236G	C76W	0	0.0133631	0	0	0.398279	0.548924	0	0.0147317	0	0	0	#DIV/0!
236	T236A	C76_	0.004516	0.00333171	0.00466749	0	0.0074475	0.00311044	0.00227132	0.00734588	0.00235116	0.0343824	0	#DIV/0!
236	T236C	C76C	0.447711	0.235502	0.835988	0.206806	0.0416383	0.694985	0.337423	0.0495042	1.26193	0.262255	0.128618	5.84779
237	C237A	P77T	0.624902	0.024588	0.0947266	0.0249789	0	0.195118	0.00838115	0.0271063	0.321004	0.118413	0.144053	0.0381998
237	C237T	P77S	0.318791	0.491761	0.164742	0.152045	0.0916043	0.199609	0.167623	0.0648194	0.0754416	0.0772259	0.0469737	0.0996516
238	C238G	P77R	0.0821467	0.142853	0.103096	0.369406	0.851533	0.0161655	0.342329	0.00477223	0.0305485	2.05495	0.194437	0.0179342
238	C238T	P77L	0.11066	0.488239	0.289293	0.169128	0.0667948	0.155425	0.0436518	0.0247063	0.16719	0.0726865	0.0375137	0.0198957
238	C238A	P77H	0.498801	0.361102	0.349481	0.0308036	0.065725	0.234182	0.283757	0.0106359	2.67471	0.29205	0.680966	0.0199849
239	C239T	P77P	0.524343	1.30359	0.37366	0.122023	0.0447492	0.425459	0.149319	0.122679	0.134624	0.230896	20.3523	0.892792
240	A240C	I78L	0.0562975	0.0166135	0.128009	0	0.0247579	0.0775507	0	0	0.246205	0.365754	0.0162221	#DIV/0!
240	A240T	I78F	0.00783576	0.0289044	0.00539907	0.00391519	0.00287161	0.00359796	0.00262732	0.00637295	0.00271968	0.00530287	0.00752626	#DIV/0!
240	A240G	I78V	0.916391	0.399409	2.38557	1.06289	0.0783935	0.984046	0.0850069	0.0440316	0.240612	1.35785	0.770488	0.375339
241	T241A	I78N	0.0093269	0.013762	0.167089	0.00932048	0.0102542	0.012848	0.0375276	0.00758572	0.0129489	0.003156	0.0806265	#DIV/0!
241	T241C	I78T	2.30138	0.893115	1.05727	0.500531	0.368282	0.679013	0.137553	0.329345	0.825634	0.18724	0.1176	0.150661
242	C242A	I78I	0.8736	0.435879	0.767207	6.36583	0.00555177	0.0765167	0.111749	0.012321	0.157741	0.0153783	0.0727539	0.0385857
242	C242T	I78I	0.494109	0.350237	0.867827	0.159749	0.0568088	0.484902	0.149431	1.66	0.0807049	0.114741	0.29313	#DIV/0!
243	C243A	R79S	0.461558	1.12769	1.3258	0.305497	0.362463	0.111472	0.120592	0.0438771	0.0468118	0.0791043	0.103635	0.0412228
243	C243T	R79C	0.0587029	0.060073	0.0508862	0.0454162	0.00416383	0.0365193	0.0380962	0.0446638	0.0236612	0.0519018	0.0518371	0.0144696
244	G244T	R79L	0.277734	0.0384188	0.161466	0.156118	0	0.0239115	0.0523822	0.0141179	0.108447	0.0528629	0.175064	0.185693
244	G244C	R79P	0.0423662	0.0937679	0.0437873	0	0	0	0.0284107	0	0.102933	0	0.0203464	0.0215818
244	G244A	R79H	0.356438	0.222766	0.434095	0.353924	0.152258	0.231427	0.102766	0.0904774	2.73748	0.682177	0.0523352	0.135313
245	T245G	R79R	1.37575	0.200135	0.260348	0.319497	0.12782	0.320302	0.0389821	0.819492	0	0.13769	0	#DIV/0!
245	T245C	R79R	0.657062	1.02061	0.96138	0.427192	0.0674521	0.643395	0.547463	0.0772626	0.49046	0.271221	0.330762	0.175423
245	T245A	R79R	0.823496	0.784191	0.742429	0.931252	0.962289	0.407841	1.02689	0.0315801	0.0101077	1.52245	0.34265	0.348619
246	G246T	G80W	0.0443193	0.052315	0.0824506	0.0132866	0.0292354	0.109891	0.0891612	0.0865094	0.083066	0.0539877	0.178789	0.0677301
246	G246A	G80R	0.0535084	0.0197381	0.0276516	0.0229164	0.0147071	0.0263246	0.00961141	0.0512906	0.027858	0.0271589	0.0523127	0.0408866
247	G247C	G80A	0.0177277	0.10463	0.0366447	0.0265733	0.0389805	0.268622	0.124826	0.0144182	0.0369182	0.0179959	0.0255413	0.0270921
247	G247T	G80V	0.010751	0.0475897	0.0500023	0.0241731	0	0.00740484	0.0432576	0.0174879	0.039181	0.0381977	0.0697029	0.024645
247	G247A	G80E	0.0399691	0.0385606	0.0508429	0.0322606	0.0101407	0.0296467	0.0309268	0.0125029	0.0352154	0.0156053	0.013289	0.0657807
248	G248A	G80G	2.2868	0.633328	2.43061	0.789376	0.0634488	0.566422	0.134244	0.0586716	0.120184	0.227013	1.33036	0.832348
249	T249G	W81G	0.0340083	0.0501797	0	0	0.0186947	0.0234235	0	0	0.053117	0.0863068	0.244988	0.0259863
249	T249A	W81R	0.00378729	0.00139705	0.00782865	0.011354	0	0.00260852	0.00952404	0.00154013	0.00197177	0.00576687	0.00545654	0.00578785
249	T249C	W81R	0.0183672	0.00862306	0.0155318	0.00750869	0.0183576	0.0299013	0.0218347	0.043457	0.0173863	0.018645	0.0168398	0.00765527
250	G250C	W81S	0	0	0	0.164335	0	0.030204	0	0	0.022831	0	0.0315905	0.0335086
250	G250T	W81L	0.0308594	0.193517	0.143525	0.0693858	0.152674	0.0850186	0.170727	0.0501968	0.12853	0.140968	0.0222303	0.141481
250	G250A	W81_	0.0650187	0.0373084	0.099555	0.0469257	0.0476554	0.0729784	0.0605575	0.0117513	0.0526565	0.0757804	0.0346948	0.0257609
251	G251T	W81C	0.0139332	0.0308378	0.0172806	0.0292395	0.0214458	0.0115159	0.0168184	0.0113321	0.0116064	0.039603	0.0602227	0.00851723
251	G251A	W81_	0.0240347	0.0394039	0.0414015	0.0120091	0.0352324	0.0220721	0.0161176	0.0304077	0.0389298	0.0135546	0.0577134	0.0489741
252	G252T	A82S	0.0757457	0.0434637	0.069588	0.0252312	0.00925296	0.0927475	0	0.0342251	0.227849	0.128153	0.436523	#DIV/0!
252	G252A	A82T	0.132399	0.134729	0.181668	0.133449	0.135524	0.135214	0.153846	0.109539	0.128354	0.115864	0.111822	0.156985
253	C253A	A82D	0.0305762	0.0338367	0.0790047	0.0802075	0.00840406	0.0947684	0.0230674	0.0497363	0.0318377	0.0698373	0.0110132	0.105137
253	C253T	A82V	0.046941	0.0562754	0.21832	0.184703	0.0806376	0.0929516	0.0826311	0.0286334	0.0672068	0.196561	0.147941	0.264529
254	T254A	A82A	0.877055	0.609724	0.146431	2.50295	0.00741735	0.669134	0.0169659	0.00274355	0.21426	1.14715	0.189543	0.546448
254	T254C	A82A	1.6575	2.41415	0.666104	0.30423	0.659629	0.875528	4.88005	0.0854311	0.498672	0.121088	0.0846463	0.446208
255	A255T	I83L	0.0151491	0.0251469	0.0156573	0.011354	0.0374745	0.0104341	0.00761923	0.0215618	0.00394354	0.0230675	0.0163696	0.0115757
255	A255G	I83V	1.00793	0.452476	0.52701	1.069	0.0457368	0.216124	0.830942	3.51106	0.95545	0.507967	0.0616488	0.123518
256	T256A	I83K	0.00682953	0	0.00705862	0.0102373	0	0.00940779	0.0137396	0.00555457	0.0071113	0.0207985	0.0196793	0.0313113
256	T256C	I83T	0.040644	0.0674672	0.0770135	0.126925	0.0633038	0.0699848	0.0545116	0.0385659	0.112856	0.333509	0.131755	0.0672896
257	A257T	I83I	1.8728	0.383483	2.10943	0.171873	0.0168081	9.9928	3.57545	0.0124341	0.342256	0	0.837003	0.0116819
257	A257G	I83M	0.0637056	0.55657	0.0363867	0.0527723	0.0423923	0.117777	0.0269816	0.0327239	0.106483	0.0425456	0.0410613	0.0461165
258	C258A	H84N	0.189364	0.0419114	0.293574	0.312236	0	0.0260852	0.361913	0.0308026	0.0394354	0.0384458	0.0272827	0.0578785
258	C258G	H84D	1.7164	0.0614701	0.017223	0	0.0183209	1.01002	0.385533	0.0135531	2.74155	0.101497	3.52929	#DIV/0!
258	C258T	H84Y	0.339609	0.541559	0.427305	0.110666	0.0834874	0.206305	0.163379	0.0669079	0.0834632	0.199139	0.13372	1.68273
259	A259C	H84P	0	0.0793162	0	0	0	0	0.108144	0.0218599	0.0279864	0.0545682	0.0387238	0.041075
259	A259T	H84L	0.207199	0.357762	0.241487	0.0330409	0.00969357	0.0668003	0.0110862	0.062746	0.160663	0.684701	0.600219	0.202115
259	A259G	H84R	0.0229585	0.0148206	0.012853	0.0315462	0.022086	0.0131774	0.0192449	0.0132264	0.0109568	0.0213637	0.0165388	0.0146191
260	C260A	H84Q	1.02114	0.171007	0.265468	0.0657339	0.0344377	0.086297	0.119731	0.0152855	0.0652314	0.0572351	0.00902586	0.248921
260	C260G	H84Q	0.257103	2.08998	0.196835	0	1.8949	0.104937	0.320878	0.00387233	0.00495759	0.144996	0	0.0145523
260	C260T	H84H	0.470586	1.12119	0.511637	2.65363	0.062712	0.628597	0.0922132	0.114324	0.564244	0.258498	0.0675063	3.3312
261	A261C	S85R	0.0370312	0.01366	0.0191367	0.0555087	0.040713	0	0	0.0301181	0.0192795	0.0751829	0	0.113185
261	A261T	S85C	0.00473411	0.00174631	0.00733936	0.0141926	0	0.0130426	0.0285721	0.00770065	0.0197177	0.00961144	0.00682067	0.0036174
261	A261G	S85G	0.0605785	0.0263757	0.0431089	0.0416811	0.0338466	0.0424079	0.0299684	0.0339232	0.0248175	0.0322596	0.0429239	0.0106237
262	G262T	S85I	0.0370312	0.03415	0.0574101	0.0693858	0.040713	0.127528	0	0.00752952	0.0289193	0.0563871	0.253426	0.0990365
262	G262A	S85N	0.149549	0.0669866	0.132485	0.104079	0.149738	0.0772524	0.0886468	0.0521275	0.122351	0.0948822	0.130817	0.06938
263	C263A	S85R	0.0252486	0.167646	0.182668	0.0756936	0	0.278243	0.279372	0.266956	0.0788707	0.256305	0.291015	#DIV/0!
263	C263T	S85S	0.754855	0.871475	0.904754	0.706907	0.137489	1.77455	1.5762	0.268367	0.34358	0.553675	0.683794	0.108221
264	A264T	K86_	0.0443717	0.0109119	0.0458601	0.0221706	0.0271019	0.0271657	0	0	0.0205344	0.0100096	0	0.0226034
264	A264G	K86E	0.0261602	0.0260548	0.0392047	0.0274493	0.025885	0.0234235	0.061839	0.0148936	0.0217916	0.0278838	0.0395749	0.0119937
265	A265T	K86I	0	0.00926685	0	0.0188283	0	0.028838	0.00842327	0.00681063	0.00435969	0.00425029	0	0.00639863
265	A265G	K86R	0.0316979	0.0278397	0.0452416	0.0724026	0.019914	0.0270304	0.0303665	0.0319186	0.0204321	0.0704839	0.0173977	0.064589
266	A266T	K86N	0.00789766	0.00873982	0.212227	0	0.00868287	0.0163187	0.00397211	0.00642329	0.0370057	0	0.0113786	0.0603472
266	A266G	K86K	0.880525	1.92141	2.58171	0.800541	0.0297296	0.14667	0.244804	0.177318	1.75099	0.174995	1.56812	0.263447
267	G267T	D87Y	0.155343	0.104187	0.10217	0.169348	0.0310523	0.0778136	0.0142053	0.0114857	0.0441141	0.0286714	0	0.0431636
267	G267A	D87N	0.136591	0.0906936	0.0705862	0.122847	0.0450513	0.112894	0.0137396	0.0555457	0.298674	0.152523	0.236152	0.0834968
268	A268T	D87V	0.0425103	0.0376347	0.0175745	0	0.0373895	0.0351352	0.0342088	0.0207446	0.0442642	0.0172614	0.0367481	0.181904
268	A268G	D87G	0.0282723	0.0269929	0.0446905	0.0623226	0.0310833	0.0824731	0.0501865	0.0229944	0.045024	0.0202589	0.0311491	0.0203326
269	C269T	D87D	1.27448	1.22061	0.686109	1.2774	0.128527	0.349373	8.29731	0.337403	0.331203	0.306633	0.304408	0.667416
270	A270T	N88Y	0.00463447	0.0086161	0.00686109	0.0174632	0.0462696	0.0539032	0.0158044	0.0156729	0.0220802	0.0310466	0.0219174	0.00511212
270	A270G	N88D	0.0725121	0.0791275	0.0606763	0.106918	0.0550829	0.0651891	0.0838601	0.0986221	0.0720986	0.0704004	0.182645	0.142583
271	A271C	N88T	0.00926894	0.0172322	0.0274444	0	0.0308464	0	0.025287	0.0548552	0.0441604	0.00689924	0.0109587	#DIV/0!
271	A271G	N88S	0.12242	0.0731556	0.220073	0.10434	0.0800261	0.0565023	0.569555	0.110893	0.0999858	0.224551	0.118891	0.110923
271	A271T	N88I	0.00439286	0.0142921	0.0032517	0.0055176	0.00548218	0	0.00449414	0.00185698	0.00418582	0.0343327	0.0129842	0.012114
272	T272A	N88K	0.0189514	0.00960904	0.0102024	0.0216397	0.0129005	0.0311708	0.023501	0.00728296	0.0114916	0.0192358	0.0387017	0.0342075
272	T272C	N88N	1.04879	1.66656	1.06747	0.777106	0.423851	0.588521	0.167848	1.56146	0.289289	1.36615	0.497628	0.0558147
273	G273T	G89C	0.119599	0.0231616	0.0221325	0.0375553	0.0207301	0.0354203	0.0373867	0.0252789	0.0427359	0.0241103	0.0206212	0.0274845
273	G273A	G89S	0.654278	0.670397	1.01265	0.199224	0.103096	0.358714	0.0726833	1.06651	0.370758	0.795073	0.131856	0.166759
274	G274C	G89A	1.49848	0.782629	0.148657	0.232843	0.115674	0.0698745	0.637444	0.0653038	0.507845	0.471448	0.118719	0.0085202
274	G274T	G89V	0.0235082	0.0437049	0.0049718	0.0168727	0.0279406	0.0477404	0.0114525	0.0198751	0.0416004	0.0149984	0.0119116	0.0481577
274	G274A	G89D	0.0415591	0.0444853	0.0335597	0.0189818	0.0639141	0.0569629	0.0300627	0.0319421	0.0396004	0.0346837	0.0402017	0.0319508
275	C275T	G89G	1.49957	1.6652	0.584463	0.107798	0.677686	0.635223	0.241589	0.66887	0.432683	0.470403	0.739803	0.664404
276	A276T	I90L	0.673645	0.659155	0.157468	0.563022	0.512	0.0360009	0.0259088	0.248369	0.760138	0.365698	0.619794	1.4219
276	A276G	I90V	0.262779	0.315332	0.286468	0.345064	0.234528	0.37973	0.576779	0.159557	0.0546314	0.151143	0.324806	0.574455
277	T277A	I90K	0.0125256	0.00582169	0	0.00786631	0.0312633	0.0161871	0.0170858	0.0105898	0.0238705	0.013985	0.014809	0.0138165
277	T277C	I90T	0.026811	0.0261094	0.035912	0.0272612	0.0265551	0.0247489	0.0252522	0.0280645	0.0401458	0.0218571	0.0226419	0.0253494
278	A278G	I90M	0.371977	0.30043	0.252777	0.260416	0.228304	0.27582	0.457496	0.324801	0.360256	0.494748	0.454209	0.309418
278	A278T	I90I	0.93517	1.37704	0.649353	0.0779608	0.086067	1.86629	0.115711	1.06702	0.500747	0.0893206	0.283752	0.67553
279	A279G	R91G	0.126128	0.0927049	0.0955341	0.099474	0.0780922	0.11751	0.138038	0.0892761	0.125773	0.155015	0.0936343	0.100301
279	A279T	R91_	0.0169554	0.00350248	0.0111562	0.0212966	0.00940439	0.00730396	0.00256982	0.0111494	0.00718055	0.00280457	0.00222737	#DIV/0!
281	A281G	R91R	1.06113	1.84206	1.13563	0.509846	0.204756	9.88432	0.366226	3.78042	4.99774	0.706578	0.468578	1.53011
281	A281T	R91S	0.0297082	0.0110463	0.0219907	0.0111944	0.01483	0.00383926	0.0384979	0.0100467	0.0198156	0.0132678	0.0210744	0.03277
282	A282G	I92V	0.217536	0.22859	0.238038	0.225715	8.23096	0.146675	0.116114	0.167924	0.15321	0.105601	1.87863	0.198225
282	A282T	I92F	0.06078	0.0211871	0.0674861	0.124056	0.018963	0	0.0466359	0.128467	0.0723941	0.0282756	0.00898253	0.00838053
283	T283A	I92N	0	0.00489551	0.0155934	0.0198446	0.0262896	0.0408358	0	0.0267152	0.0200729	0.0196001	0.00622653	0.00580923
283	T283C	I92T	0.0238539	0.0332607	0.027747	0.0235411	0.0283515	0.0198174	0.0116209	0.0259295	0.0292238	0.0152189	0.0342459	0.0319508
284	T284G	I92M	0.0827584	0.0769295	0.0490078	0.0623686	0.0275414	0.0427803	0.0225777	0.237893	0.0315431	0.0246402	0.0195691	0.0365151
284	T284A	I92I	1.14788	0.756049	0.495271	0.319966	0.191513	1.59845	0.324461	0.0441125	0.558585	0.865832	0.0544306	0.0169276
284	T284C	I92I	0.883024	0.899253	0.606174	0.238777	0.103882	0.292194	0.0314554	0.20352	1.41056	0.458833	0.312535	0.66135
285	G285A	G93S	0.166551	0.141358	0.139366	0.227386	0.144593	0.0748656	0.103716	0.0979558	0.131101	0.118581	0.214037	0.10384
286	G286A	G93D	0.0554122	0.0327787	0.0671193	0.0569453	0.0712485	0.0423153	0.025768	0.0447189	0.0432004	0.0881153	0.125072	0.0277833
287	T287A	G93G	0.796178	3.58728	1.39421	0.757486	0.437485	3.2173	0.265433	0.951929	0.101909	0.687713	0.295042	0.150742
287	T287C	G93G	0.881576	1.1557	1.23677	0.227688	0.236186	1.14149	0.246689	1.36704	0.312871	0.367875	1.3668	0.933764
288	T288G	S94A	0.0125256	0	0.0185435	0.235989	0	0	0.0170858	0.0105898	0	0.0093233	0.014809	0.0276331
288	T288A	S94T	0.0164781	0.0153175	0.0152469	0.00776143	0.0119958	0.00266189	0.0182629	0.00870718	0.00981342	0.018398	0.0267879	0.00681616
288	T288C	S94P	0.0340385	0.0401598	0.0348869	0.031243	0.046836	0.0422969	0.0437523	0.0166027	0.0636209	0.0302085	0.0541743	0.0332143
289	C289A	S94Y	0.112351	0.117492	0.0831647	0.352792	0.0701055	0.0544477	0.258617	0.201848	0.147201	0.209068	0.166041	0.278843
289	C289T	S94F	0.0468128	0.0652735	0.0485127	0.0411591	0.0233685	0.0725969	0.0510849	0.138523	0.0267639	0.0487825	0.0664163	0.0258188
290	C290A	S94S	0.844136	0.200017	0.686109	24.5524	3.78695	0.69518	0.191911	2.70078	0.141944	3.8993	14.7551	0.0547727
290	C290T	S94S	1.29967	0.538506	0.29085	0.158181	1.49622	0.787716	0.213016	0.677172	0.134401	0.104988	0.410951	0.0722365
291	A291C	K95Q	0.102988	0.0319115	0.0254114	0.0215595	0.0285615	0.0443648	0.0351209	0.174144	0.212624	0.28108	0.304408	0.132536
291	A291T	K95_	0.0146132	0.0388113	0.0679928	0.0157326	0.0121579	0	0.0113906	0.00705987	0.0119352	0.0108772	0.00987269	0.0437524
291	A291G	K95E	0.0309538	0.0295729	0.0318232	0.0291594	0.0286145	0.0466694	0.0316674	0.0363472	0.0335914	0.0268802	0.0355801	0.0284534
292	A292C	K95T	0.0193103	0.00598341	0.00952929	0.00808482	0.0160658	0	0.00878022	0	0	0	0	#DIV/0!
292	A292T	K95I	0.01487	0.00230377	0.00733806	0.0280159	0.0144335	0.0128112	0.0135225	0.0209531	0.0118076	0.0332049	0.0205109	0.0191363
292	A292G	K95R	0.57309	0.0873601	0.405118	1.36442	0.113451	0.230997	0.089862	0.359885	0.455651	0.159108	0.71787	0.336404
293	A293C	K95N	0.0487839	0.102033	0.126388	0.137867	0.0608811	0.141851	0.241225	0.257778	0.139454	0.136169	0.0720966	0.0134529
293	A293G	K95K	1.07757	2.39383	0.763845	3.05965	0.567923	0.604825	0.217992	0.611862	4.72712	0.693323	0.804357	0.24931
293	A293T	K95N	0.0272616	0.0232297	0	0.0342416	0.0226812	0.0146795	0.0108462	0.019207	0.0173178	0.0253649	0.0134298	0.00501188
294	G294T	G96_	0.267373	0.077324	0.0791664	0.0373146	0.02966	0.0614281	0.0567337	0.0452103	0.096247	0.0309581	0.0913224	0.176958
294	G294A	G96R	0.128735	0.0598341	0.04447	0.0970179	0.0821143	0.0499104	0.0526813	0.0399079	0.0695118	0.0798523	0.218159	0.0899355
295	G295T	G96V	0.148303	0.0689288	0.19211	0.139706	0.0154232	0.023957	0.240227	0.0940375	0.300291	0.165582	0.0657521	0.143139
295	G295A	G96E	0.0463447	0.0969312	0.09434	0.101869	0.019279	0.112298	0.0869242	0.0587735	0.0883208	0.0344962	0.075341	0.0702917
296	A296G	G96G	0.844504	1.77428	1.30107	0.513117	0.225636	0.266189	0.155703	0.814121	0.762176	1.49228	0.284114	0.210165
296	A296T	G96G	0.848634	0.802502	1.12964	0.236529	0.574809	0.726927	0.287732	1.85056	0.555792	0.900178	3.7994	0.311583
297	G297A	D97N	0.0510217	0.0276664	0.0251783	0.229639	0.0282995	0.1044	0.0115996	0.0682994	0.0648226	0.0348127	0.0452423	0.0281401
298	A298T	D97V	0.0298998	0.0138969	0.0663976	0.056333	0.149257	0	0.0509819	0.0252789	0.0712265	0.0222556	0.0530259	0.0329814
298	A298G	D97G	0.0526997	0.0345797	0.117029	0.0564586	0.0657678	0.044068	0.0317145	0.0366925	0.0768007	0.0496099	0.100791	0.0273558
299	C299A	D97E	0.126395	0.104438	0.187121	0.264594	0.0817897	0.145194	0.134098	0.284962	0.107056	0.0836272	0.249061	0.0464738
299	C299T	D97D	1.04791	0.940868	1.00575	1.26267	0.172767	1.41822	0.314212	1.51381	0.914658	1.1004	1.4552	0.145627
300	G300T	V98F	0.0724136	0.148089	0.107204	0.127336	0.096395	0.168447	0.197555	0.0489779	0.124201	0.0862405	0.0684918	0.111828
300	G300A	V98I	1.40129	0.725924	0.713121	0.999208	1.01405	1.36291	1.28426	0.407249	0.65719	0.122231	0.418501	0.245543
301	T301G	V98G	0.832862	0.94902	0.924755	1.07141	0.732043	1.04161	0.994074	1.04486	0.940809	0.949896	0.937047	0.85202
301	T301A	V98D	0.0179979	0.00418257	0.0133225	0.0169546	0.0112305	0.0174444	0.0153441	0.00380411	0.0171497	0.00669829	0.0159592	0.00992645
301	T301C	V98A	0.0338473	0.0629266	0.0578182	0.0359729	0.0151633	0.0437417	0.0372913	0.0594338	0.0471375	0.0445738	0.0615656	0.0919033
302	T302G	V98V	0.733791	0.233353	0.657521	0	0.0642634	0.449193	0.0131703	0.0489779	0.165602	0.804912	0.479442	0.276907
302	T302A	V98V	1.42833	0.211871	0.29244	0.83499	0.0600494	0.265098	0.165817	0.240875	0.568294	0.658821	0.278458	0.104757
302	T302C	V98V	1.34339	1.29382	0.966382	1.11095	6.79175	0.786822	0.336747	0.723464	0.463251	1.05856	4.18292	0.648204
303	T303G	F99V	0.0187884	0.0116434	0.00927174	0.00786631	0	0	0.00427146	0.0211796	0.00596762	0.00466165	0.00740452	0.0276331
303	T303A	F99I	0.0063054	0.00586129	0.0140022	0.0316793	0.00262299	0.00407432	0.00645077	0.00266546	0.0120164	0.0140801	0.00372744	0.0521645
303	T303C	F99L	0.0392752	0.04089	0.0348869	0.0532776	0.0300622	0.032484	0.035359	0.140791	0.0254484	0.0584682	0.0408629	0.0398572
304	T304G	F99C	0.0278068	0.0086161	0.0274444	0.0116421	0	0.023957	0.00632176	0.0470188	0.0618246	0.0137985	0.131504	0.0715697
304	T304A	F99Y	0.0855595	0.0110463	0.0914812	0.283591	0.005932	0.015357	0.111847	0.0442057	0.00452927	0.0159213	0.0646281	0.24643
304	T304C	F99S	0.0174128	0.0298824	0.0237957	0.0269183	0.0445757	0.0536609	0.0338013	0.026046	0.0459472	0.023928	0.050676	0.0280723
305	T305A	F99L	0.0011359	0.0348445	0.0504492	0.00570693	0.0321317	0.00146795	0.00154945	0.0172863	0.00432945	0.00169099	0.00268595	0.0488659
305	T305C	F99F	0.445959	0.820968	1.89291	0.184273	0.203703	0.297579	27.0908	0.247251	0.635095	0.229975	1.77361	0.181121
306	G306C	V100L	0.0421316	0.0391641	0	0.0176396	0.0116842	0	0	0.0356203	0.173965	0.0313602	0.0498122	0.0464738
306	G306A	V100I	0.301134	0.138969	0.834713	0.547234	0.490415	0.121441	0.284042	0.687947	0.0895418	0.470547	0.934266	0.153128
307	T307C	V100A	0.326646	0.0739635	0.221125	0.14728	0.152142	0.128083	0.092351	0.31039	0.409681	0.126763	1.36653	0.14782
307	T307A	V100D	0.00624592	0.0081284	0.0314389	0.0156902	0.0083144	0.00645741	0.00851989	0.0116174	0.00714184	0.0185963	0.00738456	0.00413379
308	C308A	V100V	0.158548	0.340109	0.171527	0.0765931	0.0202937	0.102448	0.083181	0.0670224	0.0522952	0.0726236	0.194661	0.0470853
308	C308T	V100V	0.79756	1.31846	0.494637	9.0917	1.55487	0.523711	0.210235	1.10804	2.5346	0.738059	3.66224	1.8475
309	A309C	I101L	0.0958856	0.0445661	0.106465	0	0	0.0413051	0	0.094578	0.33501	0	0.0188943	2.02722
309	A309T	I101L	0.264639	1.08068	0.21246	0.127336	0.379008	0.0544477	0.0493887	0.583282	0.321167	0.0450803	0.155663	1.35065
309	A309G	I101V	0.635613	0.13957	0.391215	0.413636	0.240675	0.52131	0.0491541	0.444292	0.227955	0.105053	0.455626	1.10303
310	T310G	I101R	0	0	0.0541665	0	0.0507342	0.0315223	0	0	0.0232423	0	0.0144193	#DIV/0!
310	T310A	I101K	0.00247833	0.00921508	0.0110071	0.00622575	0.0391766	0.0192168	0.0202837	0.00419062	0.00236152	0.00184472	0.00586026	0.0164025
310	T310C	I101T	0.0523759	0.0501622	0.0963372	0.139546	0.063383	0.0512778	0.0736095	0.131502	0.157284	0.0826964	0.0562946	0.0157565
311	A311G	I101M	0.684795	0.381509	0.395963	0.327254	0.138118	0.0983309	0.218588	0.479545	0.180157	0.137298	0.403454	0.101734
311	A311T	I101I	0.960447	0.194934	0.347711	0.0921889	0.443155	0.043361	0.158759	0.478698	0.0439606	0.185749	0.0371901	0.0485767
312	A312C	R102R	0.283218	1.22061	0.209644	1.89185	1.10319	0.199641	2.75699	1.18635	0.588805	1.31277	0.0152204	0.0284007
312	A312G	R102G	0.0625751	0.0527146	0.0897442	0.0638599	0.0715845	0.0808674	0.0573493	0.0611707	0.0503093	0.0436661	0.0393033	0.0323552
312	A312T	R102_	0.027441	0.0141712	0.0157986	0.0210631	0.0304405	0.00394029	0.0301531	0.00515557	0.0290529	0.00226949	0.0180242	0.00168162
313	G313T	R102I	0.320848	0.115986	0.290277	0.0447775	0.1483	0.0691067	0.413346	0.301402	0.135878	0.0663389	0.105372	0.137634
313	G313A	R102K	0.117701	0.136764	0.0871249	0.101638	0.0550829	0.0570404	0.235812	0.130608	0.0280384	0.164268	0.182645	0.0649158
314	A314T	R102S	0.0489822	0.0105074	0.0111562	0.0520584	0.0125392	0.111994	0.0256982	0.0350411	0.0323125	0.0168274	0.035638	0.0166248
314	A314G	R102R	4.05566	0.68596	0.583045	2.05361	1.45958	1.17471	0.397484	2.10542	0.416965	0.436755	0.239868	1.10799
315	G315A	E103K	0.140112	0.0901685	0.590373	0.230135	0.215208	0.111428	0.176421	0.218692	0.071889	0.13638	0.203883	0.17833
316	A316C	E103A	0.111227	0	0.0274444	0.0465686	0.0154232	0	0	0.0313458	0.0176642	0.165582	0.219174	0.0204485
316	A316T	E103V	0.0272616	0.0202732	0.0242156	0.0445141	0.00680436	0.0105693	0.0167341	0.0161339	0.0181837	0.0162335	0.00322314	0.0180428
316	A316G	E103G	0.0404169	0.0488413	0.0339065	0.0203061	0.0459558	0.0644192	0.039511	0.0421438	0.0372282	0.0782182	0.0605276	0.0267495
317	G317T	E103D	0.108138	0.172322	0.0457406	0.0388071	1.05392	0.159713	0.126435	0.117547	0.0441604	0.18398	0.200909	#DIV/0!
317	G317A	E103E	0.317792	0.0984698	2.24946	0.532212	0.11292	0.0727265	0.0451554	0.0867608	0.132481	0.389314	0.136984	0.0328636
318	C318G	P104A	0	0.00957345	0.0152469	0.0517429	0.0171369	0.0133094	0.0140484	0.0174144	0.117761	0.045995	0.0121763	0.0340808
318	C318T	P104S	0.0776587	0.0349301	0.048213	0.0283187	0.029179	0.0550363	0.0666348	0.0444772	0.0716115	0.0335639	0.0533125	0.0165799
319	C319A	P104H	0.0662067	0.0683818	0.0653437	0.157077	0.0795642	0.104574	0.0802763	0.0621941	0.119163	0.0492803	0.113066	0.0811448
319	C319T	P104L	0.115862	0.141358	0.0750431	0.181908	0.132543	0.0748656	0.113594	0.128567	0.0897008	0.0808505	0.0941762	0.151766
320	T320C	P104P	0.824362	1.89669	0.704324	1.03028	0.856466	0.898387	1.38603	0.662285	0.437696	0.322066	1.12981	0.504426
320	T320A	P104P	1.56874	1.02744	0.321524	0.523653	0.784067	0.606442	0.104481	0.395102	0.0535838	0.0418573	1.85702	0.177534
321	T321G	F105V	0.062628	0.0232868	0.0185435	0.0157326	0.0208422	0.0485614	0.00854292	0.0847185	0	0.0466165	0.0740452	#DIV/0!
321	T321A	F105I	0.0248275	0.0269253	0.0367558	0.0103948	0.0240988	0.0106951	0.0197555	0.0104953	0.0157716	0.00308002	0.0146768	0.0547727
321	T321C	F105L	0.0268233	0.0387863	0.0198552	0.0580235	0.0347146	0.0365902	0.0802924	0.0390563	0.0340788	0.0244025	0.0264277	0.0131501
322	T322A	F105Y	0.0325861	0.00673133	0.0107204	0.0181908	0.00301234	0.0233955	0.00246944	0.00918335	0.0345003	0.00539003	0.0299652	0.0119815
322	T322C	F105S	0.0250512	0.0632069	0.037087	0.0314653	0.065504	0.0254369	0.0488167	0.0453849	0.0426259	0.0612674	0.0317336	0.0177641
323	T323A	F105L	0	0.0957345	0.0217812	0	0.018361	0	0.0401382	0.0124388	0.0210288	0.00547559	0	0.0568013
323	T323C	F105F	0.784295	0.397666	0.569998	0.268665	0.486424	0.23957	0.209104	1.45276	0.183436	0.562554	2.85769	0.519077
324	A324T	I106F	0.0662067	0.0769295	0.0245039	0.0103948	0.0275414	0.0855606	0.163688	0.0699684	0.0709721	0.0616004	0	0.0456439
324	A324G	I106V	1.41729	1.47776	1.00523	0.250441	0.65459	0.222856	0.301386	0.268809	0.498088	3.27714	0.324938	0.184274
325	T325A	I106N	0	0.0152497	0	0.0103028	0.0204733	0.00530022	0.00559448	0.0208048	0.015632	0.00305276	0.0145469	0.004524
325	T325C	I106T	0.0423239	0.0413101	0.0281963	0.0265802	0.0404947	0.030083	0.0505163	0.0536744	0.0665431	0.0488303	0.0500397	0.0210087
326	T326A	I106I	0.305828	0.40675	0.167174	0.30435	0.174196	0.0304023	0.267953	0.64442	0.0739743	0.239898	0.013907	0.591657
326	T326C	I106I	1.93547	0.831753	0.728226	0.492198	0.19928	0.179084	0.0663472	0.615279	0.662843	0.810149	0.834379	0.671156
327	T327A	S107T	0.214911	0.0353342	0.218602	0.0146904	0.0206778	0.0604592	0.0119655	0.0173045	0.039006	0.0130585	0.013828	0.00161266
327	T327C	S107P	0.0467236	0.0281725	0.0317816	0.0333086	0.0315188	0.254584	0.0516765	0.0459084	0.0529444	0.039478	0.0447903	0.0292519
328	C328T	S107L	0.312323	0.234133	0.253562	0.215127	0.326905	0.403623	0.178658	0.366269	0.211202	0.27747	0.29779	0.177813
329	A329T	S107S	0.477323	1.48847	0.665567	0.0348567	0.138532	0.104005	0.0321766	0.316743	0.0661084	0.0661005	0.0656209	0.0826511
329	A329G	S107S	0.845791	1.12871	1.28302	0.878982	0.838637	0.281494	0.444104	1.00894	2.15282	2.28106	0.289035	0.401301
330	T330G	C108G	0.0144827	0.040388	0	0.0181908	0.228938	0.112298	0	0.0979558	0.0552005	0.0539003	0	#DIV/0!
330	T330A	C108S	0.025953	0.031018	0.0109777	0.00465686	0.0215925	0.0047914	0.00505741	0.00940375	0.0105985	0.00551939	0.00438347	0.0245382
330	T330C	C108R	0.0190304	0.0135277	0.0215445	0.0112484	0.0270092	0.0130201	0.0175604	0.0208215	0.0149335	0.0341629	0.0238232	0.00987849
331	G331C	C108S	0.0185379	0.0689288	0	0	0	0.143742	0	0	0.0353283	0	0.0219174	#DIV/0!
331	G331T	C108F	0.0623871	0.115986	0.0923608	0.0447775	0.07415	0.0460711	0.0607861	0.0753506	0.21231	0.132678	0.0421488	0.009831
331	G331A	C108Y	0.0523897	0.0899072	0.0656278	0.121483	0.194467	0.104161	0.0494746	0.132879	0.0844808	0.152983	0.066705	0.0577892
332	T332A	C108_	0.00429118	0.00598341	0.00952929	0.00808482	0.0232062	0.0249552	0.00585348	0.0235819	0.00613339	0.0159705	0.0101469	0.0378676
332	T332C	C108C	1.05799	0.59543	0.667381	0.238332	0.123424	0.315067	0.0941205	0.629056	0.426263	0.11299	0.0380699	0.0951387
333	T333A	S109T	0.0152307	0.0101128	0.0161058	0.0300619	0.00905118	0.0112474	0.0103879	0.0128768	0.0207326	0.0145759	0.0154348	0.00960023
333	T333C	S109P	0.04649	0.049968	0.0731276	0.0547436	0.0761491	0.0619577	0.0663884	0.060186	0.0622952	0.0540693	0.0498122	0.0432687
334	C334A	S109Y	0.0506895	0.0740446	0.0214409	0.145527	0.0542222	0.0935819	0.0543276	0.0551001	0.0276003	0.0808505	0.0513688	0.0159754
334	C334T	S109F	0.14746	0.0832237	0.0701702	0.119067	0.157737	0.122507	0.104165	0.173649	0.0953463	0.180321	0.0747183	0.0639015
335	T335A	S109S	1.14642	0.375537	0.92083	0.331265	1.40407	1.22543	0.0946184	0.987291	3.92795	0.62184	0.100935	0.232063
335	T335C	S109S	0.667572	1.68643	0.547345	0.234151	0.387313	1.08345	0.685449	1.17547	1.08168	1.46512	0.905015	0.438838
336	C336T	H110Y	0.0744826	0.115394	0.196031	0.0519739	0.10328	0.481279	0.169333	0.202908	0.693949	0.209441	0.0978454	0.0730303
336	C336A	H110N	1.44441	1.15599	0.0914812	1.94036	0.128527	2.80496	0.0158044	0.16979	0	0.27597	0.127851	0.0340808
337	A337C	H110P	0.862971	0.378811	0.248419	0	0.0199438	0.0309788	0	0.601246	0	0.0178429	0.0377886	0.52884
337	A337T	H110L	0.109457	0.0411322	0.113777	0.0117006	0.0213135	0.0632031	0.0270025	0.0354413	0.137585	0.395233	0.0743428	0.0847739
337	A337G	H110R	0.21942	0.491804	0.133579	0.0515139	0.0665382	0.127205	0.0251751	0.220184	0.582292	0.0747927	0.0557632	0.076908
338	C338A	H110Q	0.134156	0.022674	0.406249	0.191483	0.0710279	0.0630447	0.295293	0.0567112	0.0639164	0.0544677	0.129774	0.0807177
338	C338T	H110H	0.596205	0.774103	0.185821	0.103081	0.104428	0.0499104	0.480717	1.14894	0.230002	0.891152	0.653526	0.266256
339	T339A	L111M	0.991828	0.105334	0.510812	0.462168	0.156774	1.73425	2.41929	0.532836	0.919604	0.415092	0.0873082	0.161509
339	T339C	L111L	0.74934	1.25325	1.40563	0.797562	0.763649	0.524059	1.44446	1.2588	1.10903	0.406003	0.263293	0.384239
340	T340G	L111W	0.126395	0.0718009	0.550966	0.0705584	0.0759476	1.43379	0.196358	0.0653038	0.0200729	0.0104534	0.00830203	0.185895
340	T340A	L111_	0.0238101	0.00948562	0.00881241	0.00961278	0.0120273	0.0153852	0.0121795	0.00503259	0.00324113	0.00316479	0.107576	0.00469002
340	T340C	L111S	0.508731	0.682053	0.494417	0.423916	1.55409	0.437078	0.253353	1.94057	0.273053	0.152205	0.230885	1.00838
341	G341C	L111F	0.421316	0	0.197516	0.105838	0.0116842	0	0.0143676	0.0118734	0.113747	0.172481	0.132833	0.00774564
341	G341T	L111F	0.642846	1.40359	0.848414	0.419368	0.294368	0.888727	0.604986	2.29195	0.441604	0.10386	0.0353506	0.841026
341	G341A	L111L	2.32602	0.179672	1.06656	0.915922	0.328931	0.388875	0.316088	0.8245	0.491834	0.472484	0.58429	0.545131
342	G342T	E112_	0.0421316	0.0489551	0.0935603	0.0264594	0.0350527	0.0952834	0.251434	0.0534304	0.0200729	0.0313602	0.0622653	0.0929476
342	G342A	E112K	0.100205	0.0737414	0.123623	0.09964	0.0277896	0.102519	0.10821	0.0847185	0.0755899	0.0994485	0.0542998	0.0460551
343	A343C	E112A	0	0.0118029	0.00939875	0	0	0	0.0303098	0	0	0	0.0225178	0.00700291
343	A343G	E112G	0.0803308	0.0516966	0.0762343	0.0957243	0.0599791	0.0638853	0.0702418	0.0661746	0.0608432	0.197778	0.0876695	0.0318088
343	A343T	E112V	0.0270344	0.0107701	0.0314467	0.0242545	0.0112461	0.0124776	0.0105363	0.0114282	0.0552005	0.0129361	0.0205475	0.0085202
344	A344T	E112D	0.200187	0.0152949	0.0893159	0.11711	1.01985	0.00354393	0.00374069	0.0115924	0.00261304	0.010206	0.0842976	0.226869
344	A344G	E112E	1.35084	1.07925	0.765988	0.997207	0.925873	0.67986	0.805663	0.256599	0.402126	5.31715	0.631093	0.353916
345	T345G	C113G	0.0479428	0.0148554	0.0236589	0.0200727	0	0	0.0653975	0.0405334	0.0304555	0.047581	0	0.035256
345	T345A	C113S	0.061793	0.0344644	0.0457406	0.0310457	0.0308464	0.119785	0.0379306	0.0261215	0.0235522	0.0551939	0.102281	0.102242
345	T345C	C113R	0.0312086	0.0406146	0.0693039	0.0235195	0.0532282	0.038315	0.0223497	0.034301	0.0371721	0.0418136	0.0129143	0.0258188
346	G346T	C113F	0.0739543	0.0412473	0.0145981	0.0247705	0.00820383	0.0446008	0.0470769	0.012505	0.0281875	0.0146792	0.0291454	0.0217537
346	G346A	C113Y	0.0902422	0.078199	0.0656672	0.078767	0.0648996	0.0612761	0.175257	0.062071	0.118053	0.102464	0.0741429	0.0927943
347	C347A	C113_	0.00643677	0.0478672	0.0476464	0.0242545	0.037487	0.0831839	0.0439011	0.0761878	0.0490671	0.0814494	0.0608816	0.0142003
347	C347T	C113C	1.94648	1.42781	1.4637	0.911968	0.15056	1.13796	2.57988	0.466456	0.452118	0.321965	0.253093	0.102242
348	A348C	R114R	1.09241	0.230788	0.343054	4.59449	0	0.0641705	0.0338666	0	0.0157716	0.0246402	0.195691	1.02242
348	A348T	R114W	0.0103243	0.0042654	0.0254743	0.0115269	0.00954406	0.00741243	0.00860636	0.00387944	0.00437232	0.0315931	0.00949391	0.00253075
348	A348G	R114G	0.0606379	0.0533474	0.0480917	0.0489623	0.0765755	0.062971	0.160998	0.0549285	0.0619071	0.0548071	0.0614506	0.0489712
349	G349A	R114K	0.0905586	0.158457	0.165612	0.240872	0.0797752	0.117031	0.148961	0.202667	0.0406073	0.0832667	0.352693	0.123396
349	G349T	R114M	0.0670395	0.0677367	0.0733575	0.0585768	0.0848761	0.0565023	0.0417475	0.0788575	0.0416608	0.0216957	0.0723687	0.0482276
350	G350A	R114R	1.60943	2.14619	0.567599	0.777907	0.077116	0.179677	1.38217	0.178101	0.345254	1.72167	1.09587	1.72418
351	A351T	T115S	0.0234657	0.0408992	0.225808	0.00736845	0.209873	0.0341159	0.00600167	0.0148794	0.145338	0.0130998	0.0208076	0.28149
351	A351G	T115A	0.238517	0.0687604	0.151972	0.0379223	0.0540063	0.177531	0.0288289	0.740252	0.100691	0.1045	0.0660377	0.0582815
352	C352T	T115I	0.127074	0.145918	0.0774639	0.056333	0.0310952	0.0869406	0.178437	0.132714	0.0854718	0.116842	0.132565	0.10719
353	C353T	T115T	1.33687	1.25928	6.1222	1.11944	0.68218	0.875351	1.16709	1.37138	13.6558	1.24717	1.11694	0.648846
353	C353A	T115T	2.115	0.751951	0.237019	0.264594	0.245369	8.36316	0.166665	8.61298	4.15911	0.232065	0.139474	0.21378
354	T354A	F116I	0.0563983	0.0250733	0.0217812	0.0153997	0.0326417	0.0475337	0.0234139	0.0165851	0.0303749	0.0219024	0.0260921	0.0378676
354	T354C	F116L	0.477452	0.33849	0.422221	0.502147	0.564599	0.531463	0.530576	0.466097	0.452523	0.449209	0.57503	0.382005
355	T355G	F116C	0	0.00769295	0	0	0.0413122	0.0427803	0.00564443	0.0139937	0.00788579	0.0184801	0.00978454	0.0456439
355	T355A	F116Y	0.0343294	0.0265929	0.0254114	0.0215595	0.0333217	0.0369706	0.0351209	0.0338612	0.0163557	0.0298115	0.0202939	0.0315563
355	T355C	F116S	0.0575523	0.0732087	0.0807187	0.106529	0.115926	0.25053	0.0826374	0.112681	0.0923616	0.0924408	0.107438	0.0835314
356	T356A	F116L	0.0325226	0.015116	0.036111	0.0204248	0.0405874	0.0525372	0.0221816	0.0206223	0.00774744	0.0302598	0.0865159	0.0269059
356	T356C	F116F	2.28592	3.8559	2.18504	1.2691	1.33564	1.09803	0.442808	0.670688	0.986647	0.225313	0.498571	0.373047
357	T357A	F117I	0.0272616	0.0152049	0.0161437	0.00684832	0.0181449	0.0140923	0.00743736	0.0184387	0.0103907	0.0162335	0	0.0120285
357	T357C	F117L	0.0579309	0.0517795	0.0626734	0.0363817	0.0760038	0.0633478	0.0364717	0.0791181	0.0318464	0.056388	0.0684918	0.0860213
358	T358A	F117Y	0.906297	0.205829	0.320184	0.142293	0.0428422	0.0532377	0.0105363	0.0174144	0.00981342	0.0306633	0.00608816	1.6018
358	T358C	F117S	0.0594966	0.0451181	0.0533125	0.0432647	0.0325659	0.0647486	0.0405789	0.072805	0.0372976	0.0559398	0.0444271	0.0811722
359	T359A	F117L	0.0124138	0.0192324	0.00612597	0.0103948	0.010328	0.0106951	0.00282221	0.00349842	0.0197145	0.00924006	0.00978454	0.00456439
359	T359C	F117F	1.20496	0.759494	0.698814	1.01114	1.34953	0.570087	0.447206	0.789451	1.6094	0.352628	0.115675	0.121176
360	C360T	L118L	2.95679	1.73184	2.33277	2.7359	3.36226	3.1743	1.66262	2.17854	1.63394	2.95288	4.10951	2.87301
360	C360A	L118M	0.0194726	0.0651638	0.00576562	0.0342416	1.71729	0.0150989	0.0053124	0.197558	0.0779301	0.62615	0.0276269	0.0128877
361	T361G	L118R	0.00772412	0.0143602	0.0571757	0	0.038558	0.0299462	0	0	0.0368003	0.00574937	0.00913224	#DIV/0!
361	T361A	L118Q	0.00766732	0.00395961	0.00756738	0.0385218	0.0311866	0.00550482	0.0139451	0.00648237	0.0211061	0.00380473	0.0211519	0.00563837
361	T361C	L118P	0.0380817	0.0427466	0.052123	0.0460271	0.0896698	0.0399283	0.0563568	0.0388786	0.0595652	0.0502736	0.0552182	0.0364585
362	G362T	L118L	0.463447	0.0789809	0.308749	0.0388071	0.057837	0.169695	0.748075	0.306928	0.0515205	0.0632431	0.420083	0.042601
362	G362A	L118L	2.16014	0.786159	0.941946	0.121683	0.204771	0.321457	0.280372	0.458234	0.254484	0.804912	0.294089	0.124193
363	A363C	T119P	0.0136308	0	0.0201797	0.0513624	0	0	0.0371868	0.0115242	0.0129884	0.0811676	0	#DIV/0!
363	A363T	T119S	0.19862	0.201989	0.309126	0.0255871	0.137001	0.0460711	0.18178	0.216723	0.0226464	0.0138996	0.024085	0.840785
363	A363G	T119A	0.0800088	0.283461	0.107274	0.0739485	0.762369	0.103397	0.0916346	0.324179	0.0345228	0.498903	0.0446201	0.0333037
364	C364A	T119N	0.0479428	0.133698	0.189271	0.0401453	0.239326	0.0826103	0.0544979	0.108089	0.106594	0.0713715	0.302309	0.141024
364	C364G	T119S	0.0298998	0.0416908	0.0221325	0	0	0.0193201	0.0203928	0.0126395	0.0284906	0.233684	0.0353506	0.0164907
364	C364T	T119I	0.158548	0.0755799	0.048148	0.0459558	0.023676	0.0630447	0.0609994	0.0549927	0.0619795	0.0484157	0.0576773	0.0179373
365	T365G	T119T	1.21423	1.36996	1.48199	1.29228	0.331599	0.167699	0.0758611	2.59387	8.27566	4.65699	0.284926	0.807715
365	T365C	T119T	0.534184	0.564582	0.967774	0.594362	0.88582	0.477563	2.10531	0.384605	0.366067	3.54585	0.324435	0.0618836
365	T365A	T119T	0.543169	1.02069	0.66093	0.567421	0.535921	0.247262	0.0985962	0.656034	0.0698869	2.56585	0.875941	0.680053
366	C366T	Q120_	0.102115	0.0949232	0.151177	0.088796	0.26141	0.0913614	0.0910762	0.146103	0.0673633	0.140324	0.0557221	0.103975
367	A367C	Q120P	0	0	0.0185435	0.0314653	0	0.0323743	0.128144	0.105898	0.0119352	0.0093233	0.0444271	0.0552662
367	A367T	Q120L	0.0160501	0.00745983	0.0267315	0.00755983	0.0150226	0.0622259	0.0328403	0.0101772	0.0477926	0.0194135	0.0569282	0.00885216
367	A367G	Q120R	0.060304	0.0570947	0.054558	0.0701334	0.0780451	0.0635004	0.0449378	0.0481517	0.0712951	0.0847859	0.0514926	0.0381869
368	A368C	Q120H	1.26228	0.204066	0.731248	1.90717	0.852335	0.330985	0.0457496	0.0154667	0.80186	0.508365	0.252338	1.43274
368	A368T	Q120H	0.816639	0.403011	1.25326	0.382595	0.155476	0.200446	0.155495	2.45995	1.5652	0.0973683	0.541306	0.682303
368	A368G	Q120Q	1.14727	0.51647	1.09738	0.518361	1.19563	0.888894	0.203134	0.748642	1.40117	0.345956	0.666364	1.29055
369	G369A	G121S	0.29131	0.129242	0.166626	0.133053	0.35253	0.196789	0.108373	0.179119	0.328049	0.0837765	0.195691	0.124152
369	G369T	G121C	0.129001	0.190975	0.183905	0.258048	0.194778	0.222281	0.218329	0.177734	0.182105	0.362744	0.225952	0.332024
370	G370T	G121V	0.06121	0.0731556	0.103564	0.0768821	0.0654759	0.0904037	0.0656032	0.0295715	0.108318	0.0585785	0.113722	0.0771641
370	G370A	G121D	0.0577055	0.0284968	0.0293665	0.0475652	0.043509	0.0559307	0.0233684	0.0411643	0.0257746	0.0469793	0.0362447	0.0298373
371	C371G	G121G	0.106949	0.0331389	0.105555	0.0223887	0	0.0230356	0.0486289	0.0602805	0.101909	0.0530711	0.105372	0.09831
371	C371A	G121G	0.469884	0.329087	0.419289	0.0646786	0.562304	0.224597	0.0614615	0.13605	0.0306669	1.55233	0.076102	0.085202
371	C371T	G121G	1.05916	1.02685	1.09652	0.211313	0.249131	0.143578	0.127734	0.144921	0.936644	0.138615	0.992036	0.280116
372	G372C	A122P	0.0205977	0.0382938	0.0457406	0.0646786	0.0257053	0.119785	0.0421451	0.0609502	0.0490671	0.0229975	0.0121763	0.0908821
372	G372T	A122S	0.250512	0.244511	0.491402	0.188792	0.776371	0.169965	0.307545	0.153552	0.0596762	0.116541	0.214731	0.151982
372	G372A	A122T	0.0493248	0.034388	0.0532457	0.0296862	0.0384725	0.0504637	0.112838	0.0755845	0.107708	0.0497174	0.0607466	0.107683
373	C373T	A122V	0.105753	0.0346957	0.0552571	0.0859487	0.0569313	0.128628	0.0593991	0.107817	0.0859498	0.0949225	0.143419	0.0377405
374	C374T	A122A	0.231724	0.272087	0.72222	0.291054	0.106542	0.118209	0.178839	1.63947	0.145264	0.217871	5.17654	0.0269059
374	C374A	A122A	0.332591	0.293961	1.14621	0.808102	0.580638	0.965325	0.0855297	0.677623	1.09622	0.166394	0.27719	0.102242
375	T375G	L123V	0.0569146	0.0377899	0.072222	0.051062	0.0473519	0.0210149	0.0166362	0.0824891	0.0154949	0.114987	0.0288386	0.206279
375	T375C	L123L	0.655098	0.547414	0.381745	0.247286	0.213084	0.162115	0.209141	0.291658	0.161036	0.274932	1.7365	0.0826395
375	T375A	L123I	0.0317888	0.0171078	0.00247693	0.0105074	0.00556794	0.0886495	0.02054	0.285734	0.0143481	0.046078	0.0870365	0.031374
376	T376A	L123_	0.0233018	0.00481347	0.0229981	0.003252	0.0258489	0.163951	0.00176585	0.00218896	0.00986825	0.0173445	0	0.00571187
376	T376C	L123S	0.0627436	0.0649522	0.0506665	0.053733	0.0723704	0.0773995	0.0418209	0.055458	0.086962	0.0997737	0.0809257	0.078648
377	A377T	L123F	0.0100749	0.0468266	0.0074577	0.0126545	0.00838218	0.00651005	0.0446646	0.0212947	0.0288003	0.0299967	0.0238232	0.00555665
377	A377G	L123L	1.2086	0.922148	1.94622	1.54468	0.286035	0.753549	0.306791	0.87712	1.01453	1.26035	2.51047	0.173745
378	C378G	L124V	0.108138	0.0143602	0.0228703	0.0194036	0.0128527	0.0399283	0.0105363	0	0	0	0.0365289	0.0170404
378	C378T	L124L	0.496084	0.461144	0.541156	0.31155	0.505056	0.278373	0.27602	0.943686	0.174154	0.364397	0.733151	0.374409
379	T379G	L124R	0.0280877	0.0261094	0.0207912	0	0	0	0.0287353	0.0237468	0	0.0209068	0.0166041	#DIV/0!
379	T379A	L124Q	0.00613025	0.0011397	0.00726041	0.0092398	0.00714037	0.00633782	0.00836212	0.00932912	0.00584132	0.0237276	0.0173947	0.0121717
379	T379C	L124P	0.0649692	0.0533474	0.0416795	0.0476022	0.0576568	0.0685684	0.06499	0.0558439	0.0825428	0.0644789	0.0806539	0.045388
380	G380C	L124L	0.251873	0.515093	0.343054	0.025309	0.0167644	0.546844	0.00687148	2.36797	0.0384004	0.0299967	1.11969	#DIV/0!
380	G380T	L124L	1.39034	0.797572	0.250337	2.42282	0.0260527	0.0809357	0.0170858	0.142962	0.12532	0.0606015	0.103663	0.075991
380	G380A	L124L	0.972479	0.29662	0.354302	0.959045	0.0790123	0.412374	1.64003	0.237663	1.06419	0.913301	1.26654	2.74881
381	A381C	N125H	0.0090872	0.0253415	0.0269062	0	0	0	0.0495824	0.0998765	0.0259767	0	0	0.0100238
381	A381G	N125D	0.0523798	0.0370471	0.0741739	0.0471979	0.0502107	0.0824073	0.0310652	0.0442847	0.0325507	0.0398359	0.0565436	0.051498
381	A381T	N125Y	0.027441	0.0122817	0.0060185	0.00893586	0.0084557	0.00131343	0.0367383	0.00945187	0.00871587	0.00605197	0.00600805	0.0056054
382	A382C	N125T	0.00634859	0.0826202	0.620318	0.0159481	0.00528192	0	0.0779395	0.0107349	0.0181481	0.00945102	0.0150119	0.0210087
382	A382T	N125I	0.00896995	0.00555878	0.0132795	0.00751106	0.00746284	0.00772806	0.00407855	0.0101116	0.00569812	0.00222556	0.00353506	0.00329814
382	A382G	N125S	0.0355165	0.0249625	0.0256489	0.0239371	0.479273	0.0403015	0.0319042	0.0219714	0.0255883	0.0232124	0.0317495	0.0468213
383	T383G	N125K	0.165517	0.0461577	0.0245039	0	0	0	0	0.0279874	0.0315431	0	0.0391382	#DIV/0!
383	T383A	N125K	0.0181744	0.0211179	0.0504492	0.0599228	0.0207911	0.0117436	0.103813	0.0460968	0.0108236	0.0304378	0.131612	0.0275654
383	T383C	N125N	1.2786	2.28173	0.989841	5.64621	0.483118	0.378766	0.196149	1.78876	1.4854	0.406319	1.11969	0.115174
384	G384A	D126N	0.0772412	0.107701	0.0980155	0.0762283	0.128527	0.0713005	0.135466	0.125943	0.0683435	0.213548	0.208737	0.115631
385	A385T	D126V	0.0206393	0.0174415	0.0111111	0.0117835	0.0140495	0.0145488	0.00639854	0.00634531	0.0107272	0.0279322	0.00887343	0.00413937
385	A385G	D126G	0.0514941	0.0323427	0.0432681	0.0716709	0.136632	0.05036	0.0768863	0.056479	0.0344796	0.137778	0.0575907	0.053731
386	C386G	D126E	0.0365879	0.0453479	0.0180555	0.0153186	0.0507342	0.0157612	0.124772	0.0103111	0.0232423	0.0363118	0.0865159	0.0134529
386	C386T	D126D	0.913653	0.252329	0.81843	0.0790003	0.914376	0.145453	0.214488	0.162327	0.996763	0.209441	0.168294	2.27855
387	A387C	K127Q	0.0102988	0.0191469	0.0152469	0.168164	0.0171369	0.0532377	0.0421451	0.0261215	0.00981342	0.398623	0.474876	0.215845
387	A387T	K127_	0.00579309	0.00753909	0.0171527	0.0160079	0.0096395	0.00449193	0.0039511	0.00881602	0.0364323	0.00603684	0.00821901	0.00639015
387	A387G	K127E	0.0585323	0.0305588	0.0486686	0.0543837	0.0820525	0.0683893	0.0612489	0.0501642	0.0534815	0.233954	0.0473992	0.0822538
388	A388T	K127M	0.230147	0.0117226	0.0186696	0.102958	0.0445909	0.0733377	0.215026	0.0239892	0.0600822	0.0469336	0.0149098	0.146061
388	A388G	K127R	0.480683	0.0694273	0.272175	1.38551	0.152957	0.168293	0.100573	0.129528	0.102189	0.0969315	0.498122	0.0781605
389	G389T	K127N	0.0585968	0.519937	0.0394315	0.0468362	0.0797752	0.0275368	0.0581311	0.0810668	0.055835	0.0198254	0.0314905	0.047008
389	G389A	K127K	0.647355	0.632531	1.00194	0.187106	0.341208	1.23112	0.549391	0.737	0.157716	0.213548	0.443566	0.476726
390	C390A	H128N	0.0308965	0.100521	0.0914812	0.213439	0.0128527	0.0598924	0.0737539	0.0391823	0.0441604	0.0114987	0.0730579	0.085202
390	C390T	H128Y	0.0568379	0.0447062	0.0647272	0.101594	0.101851	0.0621525	0.0641122	0.0776253	0.0770724	0.12692	0.108553	0.0578731
391	A391C	H128P	0	0.022674	0.0180555	0.0612744	0	0.0157612	0.0665448	0	0	0	0.0144193	#DIV/0!
391	A391T	H128L	0.0157101	0.0511125	0.0465158	0.0197324	0.0130705	0	0.0214297	0.0531285	0	0.0467745	0.0278611	0.0779815
391	A391G	H128R	0.0349424	0.0341909	0.0462851	0.0254094	0.0229512	0.0356503	0.0200691	0.0279874	0.0192764	0.0383291	0.0304408	0.0223148
392	T392A	H128Q	0.0463447	0.0107701	0	0.0145527	0.0096395	0.0449193	0.0079022	0.0195912	0.0441604	0.0431203	0.0684918	0.0383409
392	T392C	H128H	0.826855	0.880589	1.08508	1.88736	0.441634	1.153	1.10561	0.388371	1.5213	0.281137	0.79897	0.506708
393	T393A	S129T	0.0105329	0.00326368	0.00519779	0.0286644	0.00146053	0.0567163	0.00478921	0.0504621	0.0100365	0.00914672	0.00830203	0.00193641
393	T393C	S129P	0.0156218	0.0363038	0.0289091	0.0277973	0.0530714	0.0185061	0.0275245	0.0341194	0.0248092	0.0281008	0.0200088	0.0114879
394	C394A	S129_	0.102988	0.159557	0.0762343	0.0431191	0.228492	0.0665472	0.257553	0.0870718	0.163557	0.127764	0.162351	0.208272
394	C394T	S129L	0.0825945	0.0938387	0.101897	0.0806881	0.106894	0.112669	0.115795	0.0814682	0.096191	0.157111	0.0651011	0.040492
395	A395C	S129S	1.00602	0.45182	2.02486	0.141977	0.0658308	2.3957	0.562791	0.754976	0.064625	5.24174	9.58217	8.95245
395	A395T	S129S	0.898961	0.957214	1.03574	1.61874	0.242968	1.04361	0.62698	1.51469	0.196	0.465935	0.301739	0.477598
395	A395G	S129S	0.585477	0.484733	0.592324	0.291472	0.228574	0.178385	5.63046	0.296545	0.249713	0.117635	1.83302	1.44684
396	A396T	R130W	0.0143334	0.106591	0.00707329	0.00600111	0.00397505	0.0555703	0.0114052	0.0525124	0.20942	0.0124471	0.0112976	0.0184458
396	A396G	R130G	0.0860688	0.0812375	0.131341	0.114758	0.152029	0.236147	0.0921171	0.113069	0.0933677	0.102503	0.0814074	0.0964
397	G397A	R130K	0.607631	0.373364	0.365925	0.168164	0.676907	1.79677	0.414426	0.713989	0.569179	0.927565	0.280055	0.193125
397	G397T	R130M	0.139593	0.098618	0.247991	0.182347	0.153303	0.158751	0.167565	0.259642	1.13327	5.19106	0.462113	0.22789
398	G398T	R130S	0.149499	0.166763	0.154928	0.300442	0.111943	0.135241	0.214124	0.139034	0.213679	0.0778947	0.106052	0.0824536
398	G398A	R130R	0.189793	0.514915	0.548887	1.07551	0.130363	0.687337	0.234808	0.352641	0.130378	0.423811	0.0913224	1.04433
399	G399T	G131W	0.338673	0.0497083	1.425	0.089555	0.37075	0.345533	0.0729434	0.798716	0.152863	0.344962	0.210744	0.176958
399	G399A	G131R	0.152366	0.495721	0.206773	0.199352	0.377657	0.188702	0.0541247	0.131502	0.175432	0.292982	0.307744	0.129554
400	G400C	G131A	0.140439	0.0261094	0.311868	0.343972	0.321317	0.217791	0.282563	0.0949874	0.0468368	1.33281	0.672465	0.131676
400	G400T	G131V	0.196074	0.115986	0.131944	0.0671662	0.0346033	0.015357	0.0283669	0.0904207	0.0226464	0.0619163	0.0491736	0.078648
400	G400A	G131E	0.120757	0.0910152	0.372045	0.0409935	0.224017	0.177147	0.0946038	0.133827	0.26745	0.126324	0.123478	0.0900021
401	G401T	G131G	0.424827	1.48987	1.00058	0.509344	0.120494	0.274507	0.138288	2.66113	0.404804	0.0359336	0.547934	0.0213005
401	G401A	G131G	1.11889	0.486194	1.16638	0.474002	0.534304	0.32513	0.169333	1.23704	0.952603	0.25133	0.673176	0.6025
402	A402T	T132S	1.75376	1.09406	2.77405	1.34848	1.38698	2.40432	0.500283	5.08806	10.2776	4.44232	2.66477	1.18792
402	A402G	T132A	0.478123	0.18022	0.277874	0.519046	0.833496	0.654824	0.276577	0.426434	0.274531	0.41108	0.389947	0.512916
403	C403T	T132I	0.174545	0.106303	0.196031	0.136077	0.0550829	0.124452	0.266827	0.137392	0.298226	0.103041	0.10674	0.185895
404	C404A	T132T	0.610908	0.127283	0.405428	1.4685	0.306711	8.19437	0.079022	0.498684	2.79013	0.297922	0.136984	0.174277
405	T405A	F133I	0.4377	0.283215	0.781402	1.32591	0.117816	1.50286	0.0614615	0.261215	0.0736007	0.0479114	0.162351	0.0804686
405	T405C	F133L	0.391259	0.316729	0.54504	0.244811	0.187385	2.41249	0.508104	0.393044	0.537904	0.205258	0.209956	0.13696
406	T406G	F133C	0.0159809	0.0297107	0.0236589	0.0200727	0.0398876	0.0619577	0.0435983	0.0405334	0.182733	0.0118952	0.0188943	0.052884
406	T406A	F133Y	2.19747	0.164577	0.585891	1.40621	0.103977	0.511441	0.0106547	0.03522	0.391986	0.166667	0.043096	0.120623
406	T406C	F133S	0.220564	0.38687	0.28766	0.52604	0.0895682	0.398717	0.0913342	0.281935	0.262711	0.110427	0.217311	0.231711
407	T407A	F133L	0.255695	0.0643732	0.378543	0.575416	0.607178	1.24948	0.248874	0.94578	4.66222	1.66533	2.94751	0.199784
407	T407C	F133F	1.97562	1.15251	1.55259	1.91735	1.33164	0.339596	0.249286	1.38552	5.47452	0.709484	0.892511	0.205539
408	A408C	K134Q	0.0496551	0	0.0245039	0.0207895	0	0	0.0112889	0.0279874	0.20503	0	0	0.0547727
408	A408T	K134_	0.0549271	0.0606318	0.0508229	0.0733024	0.0371299	0.0443648	0.11707	0.0551455	0.0621517	0.0306633	0.0649404	0.0454411
408	A408G	K134E	0.142436	0.104737	0.169954	0.197596	0.0831297	0.068684	0.214592	0.0665021	0.178262	0.0696254	0.482584	0.0750403
409	A409C	K134T	0.0772412	0	0.628933	0.0242545	0.096395	0	0	0.0326519	0.0184002	0.100614	2.83099	0.085202
409	A409T	K134M	0.0386206	0.060582	0.175101	0.00909542	0.00602469	0.608283	0.00987775	0.016326	0.0184002	0.00718671	0.0142691	0.0532513
409	A409G	K134R	0.367861	0.24502	0.617498	0.145527	0.143388	0.2508	0.12446	0.819155	0.0469204	0.116425	0.46232	0.065499
410	G410A	K134K	0.57741	0.29662	1.09103	0.181312	0.107457	0.343645	0.0932719	0.52029	0.195464	0.531581	0.197616	0.259796
410	G410T	K134N	0.392148	0.0596499	0.147777	0.45673	0.011864	0.082928	0.0680805	0.0783646	0.101909	0.0796066	0.033719	8.39961
411	G411C	D135H	0.215172	0	0.0980155	0	0.0275414	0.0855606	0.0225777	0.041981	0.0157716	0.209441	0.0782763	#DIV/0!
411	G411A	D135N	0.100749	0.084288	0.0671193	0.0442908	0.0712485	0.0976507	0.0584076	0.0596252	0.0288003	0.0449951	0.0595581	0.0444532
411	G411T	D135Y	0.0236453	0.0395637	0.0490078	0.0296993	0.0590174	0.0672262	0.0354793	0.0399819	0.0405555	0.0668804	0.0167735	0.0156493
412	A412T	D135V	0.0274516	0.0150106	0.0167344	0.0344802	0.0188088	0.00834738	0.0154189	0.0354962	0.00923214	0.0120196	0.0114551	0.0142498
412	A412G	D135G	0.0525088	0.032894	0.0523876	0.0430128	0.067429	0.088511	0.0498267	0.0424636	0.0435078	0.0305878	0.0539837	0.0302194
413	C413G	D135E	0.0132413	0.0246174	0.0784124	0.0665265	0.132199	0	0	0.100754	0.0252345	0.0197121	0	0.0730303
413	C413T	D135D	0.836612	0.285338	0.806401	0.0604787	0.0450678	0.256682	0.927739	0.18319	0.263815	0.226241	0.0569282	0.481336
414	A414T	R136_	0.016985	0.0090221	0	0.0213338	0.0322999	0.00940719	0.00661964	0.01436	0	0.00361217	0.0143438	0.00535301
414	A414G	R136G	0.0864307	0.0595647	0.048535	0.0711256	0.225645	0.0693289	0.0701288	0.0629941	0.0752573	0.11092	0.0810449	0.042738
415	G415T	R136I	0.061793	0.0382938	0.0457406	0.0646786	0.0257053	0.0399283	0.0983385	0.00870718	0.0981342	0.114987	0.0365289	0.102242
416	A416C	R136S	0.00759749	0.00706238	0.0337431	0	0	0.00981843	0.0207271	0.256933	0	0.00565512	0	#DIV/0!
416	A416T	R136S	0.00214559	0.00797787	0.0158821	0.00538988	0.323102	0.013864	0.0102436	0.01814	0.0122668	0.0127764	0.0152204	0.0118336
416	A416G	R136R	0.266922	0.380363	0.866321	0.434738	0.397782	0.737284	0.116032	0.138874	1.39469	0.317671	0.542732	0.613131
417	A417T	S137C	0.0115862	0.00538506	0.0128645	0.0181908	0.520533	0	0.00592665	0.0122445	0.00276003	0.00431203	0.0102738	0.0223655
417	A417G	S137G	0.0959998	0.0553892	0.0980155	0.29729	0.0523287	0.0641705	0.0756353	0.053176	0.0851665	0.0739205	0.0724056	0.277515
418	G418T	S137I	0.105329	0.137074	0.109154	0.105838	0.0613423	0.0816715	0.0502867	0.178101	0.210766	0.125441	0.124531	0.336935
418	G418A	S137N	0.565678	1.16571	0.62557	0.676272	0.640743	0.431578	0.297495	0.351488	0.331203	0.527589	1.76467	0.563837
419	C419A	S137R	0.0741515	0.120625	0.219555	0.186274	0.138809	0.263527	0.0632176	0.156729	0.105985	0.0827909	0.372595	0.040897
419	C419T	S137S	1.36546	1.69431	1.3584	0.148457	0.468389	0.361766	0.66824	1.0361	0.216356	0.32181	1.15838	0.123514
420	C420T	P138S	0.0945811	0.123087	0.12602	0.0712784	0.0236069	0.183344	0.129015	0.0559747	0.171234	0.133761	0.0782763	0.0625974
420	C420A	P138T	0.0604496	0.0312178	0.0198872	0.0674907	0.0447049	0.0781206	0.0458098	0.0227144	0.0384004	0.0749918	0.0476465	0.0963153
421	C421T	P138L	0.0822245	0.104227	0.0885302	0.122055	0.0932855	0.0966007	0.0662765	0.0884762	0.163821	0.105714	0.0353506	0.0742082
422	T422C	P138P	0.597526	0.636725	0.858715	2.23324	0.446206	0.226009	0.302172	1.52786	0.447159	0.574937	1.98152	0.421187
422	T422A	P138P	0.5245	0.322459	0.591615	0.10457	0.380962	0.32636	1.15836	0.0915036	0.0528867	0.630021	0.147647	0.061223
423	T423A	Y139N	0	0.00776226	0.00618116	0	0.00347369	0	0	0.00705987	0.0119352	0.0186466	0.00987269	0.0184221
423	T423C	Y139H	0.230571	0.0793024	0.180914	0.280917	0.15922	1.0876	0.0849192	0.167646	0.0812903	0.207664	1.03317	0.0915604
424	A424T	Y139F	5.06227	6.48196	5.80554	1.31646	1.38216	1.33606	0.481426	3.14061	2.37787	7.95536	6.45719	4.07397
424	A424G	Y139C	0.0499524	0.108346	0.0739518	0.121999	0.0531039	0.0681411	0.0813879	0.0656949	0.0846187	0.0908882	0.114837	0.0581619
425	T425A	Y139_	0.0315987	0.0195821	0.0467801	0.0529188	0.0525791	0.0272238	0	0.0712405	0.0200729	0.0392002	0.0124531	0.0348554
425	T425C	Y139Y	1.69158	1.13548	1.32811	0.386685	0.137707	0.265238	0.37479	0.165125	0.350129	0.896902	0.140897	0.562333
426	A426T	R140W	0.00579309	0.0080776	0.00428818	0.00727634	0.00481975	0.00748656	0.0039511	0.00734668	0.00276003	0.00431203	0.0102738	0.00319508
426	A426G	R140G	0.085694	0.0959151	0.111331	0.0680956	0.419046	0.110745	0.0739527	0.107936	0.0799887	0.130174	0.101316	0.0675186
427	G427T	R140M	0.212413	0.233353	0.285879	0.181908	0.168691	0.249552	0.210725	0.0816298	0.0736007	0.136548	0.0913224	0.106503
427	G427A	R140K	0.0698345	0.0472115	0.103386	0.0637926	0.116202	0.0328178	0.121239	0.0697767	0.108889	0.0850592	0.0675535	0.0630261
428	G428T	R140S	0.091285	0.0391641	0.0727691	0.0793783	0.046737	0.0725969	0.162833	0.100924	0.113747	0.0784005	0.0664163	0.0154913
428	G428A	R140R	2.99299	0.950659	1.1614	2.98533	1.39584	2.77379	0.155395	0.286753	0.081413	0.40085	0.404063	0.696848
429	G429C	A141P	0	0.086161	0.219555	0.0232843	0.0308464	0.0958279	0.21494	0.0940375	0.0883208	0.0827909	0.0657521	0.0613454
429	G429T	A141S	0.0942604	0.0803196	0.22095	0.0690636	0.0392115	0.121815	0.0696465	0.670748	0.0898178	0.0818554	0.111444	0.0693169
429	G429A	A141T	0.152322	0.457919	0.618937	0.134332	0.364009	0.70782	0.0596809	0.548004	0.225434	0.144739	2.57491	0.239519
430	C430A	A141D	0.0169554	0.0472835	0.0502031	0.0922853	0.0564264	0.0584316	0.0269831	0.0382266	0.0484687	0.0546891	0.053457	0.0374058
430	C430T	A141V	0.0654586	0.0827535	0.096908	0.0591973	0.0392115	0.040605	0.171438	0.0796928	0.0648684	0.064315	0.0588178	0.0375466
431	C431T	A141A	0.678215	0.178627	0.686109	0.851864	0.188088	0.233727	0.13877	1.13724	0.301583	0.126206	0.147007	0.785521
432	T432G	L142V	0.098307	0.0522188	0.0415824	0.0529188	0.0350527	0.0181492	0.258617	0.0949874	0.0669097	0.0836272	0.166041	0.24786
432	T432A	L142I	0.0376786	0.0350248	0.0613593	0.0520584	0.0501568	0.0438237	0.0462568	0.0541544	0.0323125	0.0336548	0.0980045	0.0540305
432	T432C	L142L	0.823793	0.899567	1.68051	0.873161	0.463715	1.02239	0.180323	1.91337	0.43285	1.9634	0.681901	2.00769
433	T433A	L142_	0.0342142	0.0231305	0.0368381	0.0390676	0.036229	0.0200981	0.0190926	0.0473343	0.0237103	0.0486188	0.0110322	0.0240167
433	T433C	L142S	0.101648	0.0832783	0.0892707	0.0973785	0.131871	0.0801535	0.0928288	0.103418	0.0870075	0.124392	0.116105	0.0874192
434	A434T	L142F	0.0193103	0.0987262	0.0857636	0.0606362	0.0401646	0.0374328	0.151459	0.0489779	0.0828008	0.0359336	0.0228306	0.0745518
434	A434G	L142L	2.14344	0.988318	0.877816	0.243971	4.10529	0.431578	0.362571	0.60214	0.392898	2.3361	1.07572	0.560078
435	A435T	M143L	0.0699543	0.0487704	0.0388363	0.0219663	0.0072751	0.0565023	0.0596392	0.258751	0.00833215	0.0390523	0.0413535	0.019291
435	A435C	M143L	0.102115	0.292071	0.0814027	0	0	0.192874	0.0321445	0.0132821	0	0.0292341	0.00928702	#DIV/0!
435	A435G	M143V	0.0372247	0.0294124	0.0578646	0.0303911	0.0387129	0.0384851	0.0342746	0.0802529	0.0248291	0.0152393	0.0352086	0.034902
436	T436A	M143K	0.0167008	0.0232868	0.00618116	0.00524421	0.0138948	0.0161871	0.0113906	0.0211796	0.0159137	0.0093233	0.014809	0.0184221
436	T436C	M143T	0.0198054	0.027002	0.0136831	0.0364854	0.0186748	0.0187697	0.0180107	0.0200935	0.0150976	0.00982798	0.0140496	0.00873867
437	G437T	M143I	0.0662067	0.153859	0.0980155	0.0207895	0.137707	0.0213902	0.0903108	0.125943	0.0788579	0.0369602	0.0391382	0.0365151
437	G437A	M143I	0.0438396	0.675316	0.101989	0.0629305	0.057316	0.0647486	0.0598004	0.058244	0.0238705	0.0839097	0.0962587	0.110532
438	A438T	S144C	0.0156859	0.02386	0.0147777	0.0107466	0.0213552	0.0147428	0.0272322	0.0132617	0.0149466	0.0212284	0.0168595	0.0110107
438	A438G	S144G	0.0685298	0.0529059	0.072222	0.0612744	0.0628138	0.0600425	0.055454	0.0540107	0.0575524	0.0734882	0.0700367	0.0474056
439	G439T	S144I	0.0319619	0.0965598	0.0473178	0.030109	0.917415	0.0516314	0.0653975	0.0675557	0.0761386	0.136795	0.0566829	0.035256
439	G439A	S144N	0.0718017	0.109218	0.057981	0.0573909	0.149344	0.0885733	0.0934908	0.124169	0.0653076	0.172481	0.115761	0.086402
440	C440A	S144R	0.0140439	0.0195821	0.0675713	0.0176396	0.0204474	0.0544477	0.0239461	0.0178101	0.0301094	0.0313602	0.0290571	0.0154913
440	C440T	S144S	0.840489	0.231223	1.28694	0.207191	0.217842	0.416202	0.13215	1.01387	0.159676	0.167609	4.13272	0.138634
441	T441A	C145S	0.371612	0.0337497	0.110663	2.75763	0.0604135	0.110401	0.011653	0.0884762	0.128208	1.48636	0.148978	0.0188465
441	T441C	C145R	0.0359571	0.0194976	0.0251376	0.0514362	0.0506905	0.0516314	0.0306551	0.0337778	0.0171312	0.039403	0.022437	0.017628
442	G442C	C145S	0.0356498	0.0165694	0.527776	0.201499	0.19279	0.115178	0.145887	0.0753506	0.101909	0.0928744	0.0632232	0.039324
442	G442T	C145F	0.0499097	0.0530222	0.0633331	0.0268665	0.017796	0.082928	0.0729434	0.0180841	0.00679391	0.0159213	0	0.0157296
442	G442A	C145Y	0.113676	0.150375	0.148873	0.164747	0.165508	0.180807	0.156553	0.151554	0.177058	0.213161	0.230029	0.147094
443	C443A	C145_	0.0448497	0.0347424	0.0331988	0.056333	0.0684094	0.0289802	0.0968657	0.0442381	0.0498585	0.0667669	0.0530259	0.0412268
443	C443T	C145C	0.80478	0.971021	0.350678	0.212515	0.946201	0.144502	0.187646	0.417945	0.698155	0.223404	0.570547	0.0584242
444	C444A	P146T	0.0165517	0.0384647	0.122519	0.0727634	0.075739	0.67379	0.0903108	0.0349842	0.0788579	0.0431203	0.0391382	0.0912879
444	C444T	P146S	0.0789388	0.125454	0.150793	0.0799598	0.0762686	0.108596	0.0659964	0.0495161	0.024264	0.0303263	0.0361275	0.0112354
445	C445A	P146H	0.0362698	0.0374613	0.0596616	0.0202472	0.0335287	0.0572884	0.0632176	0.0408859	0.0268802	0.0629931	0.0381172	0.0889064
445	C445T	P146L	0.129157	0.127123	0.382421	0.0477137	0.0252839	0.324008	0.0207271	0.0899266	0.104971	0.0650338	0.341336	0.146659
446	T446G	P146P	0.780543	0.0566849	0.487498	0.0459558	2.51642	0.67773	0.232907	0.0515557	0.151075	11.7741	0.0720966	0.107624
446	T446A	P146P	1.2437	0.647891	1.9136	0.0932281	0.239481	1.82485	0.117298	1.82596	4.09691	1.71538	0.064211	0.199692
446	T446C	P146P	0.860815	0.767813	0.939929	0.52042	0.308316	0.514683	0.336186	0.3503	0.553069	0.235292	0.257603	0.445217
447	G447C	V147L	1.12551	0.0246174	1.47023	0.216211	0.0660995	1.65988	0.0541865	0.0671697	0.126173	0.0591364	0.0313105	#DIV/0!
447	G447T	V147F	0.0448497	0.0694847	0.0774639	0.056333	0.0124381	0.0579604	0.0611783	0.0568775	0.0569812	0.0278195	0.0176753	0.0164907
447	G447A	V147I	0.363385	0.244776	0.530175	0.238135	0.486357	1.53134	0.204739	0.169196	0.391422	0.305762	0.28642	0.121994
448	T448G	V147G	0.0413792	0.0153859	0	0	0	0.139036	0.0451554	0.0139937	0	0.00616004	0	0.00912879
448	T448C	V147A	0.0842631	0.0620098	0.161132	0.0396891	0.169422	0.104358	0.0862058	0.083114	0.0752734	0.874165	0.0456612	0.032919
448	T448A	V147D	0.0214473	0.0234039	0.011044	0.00819869	0.0705992	0.0060254	0.0139918	0.0141908	0.0124396	0.015964	0.0187422	0.00617157
449	C449A	V147V	0.406767	1.20873	0.661429	0.590483	0.130376	0.499822	0.113701	0.414374	0.114372	3.75736	0.22075	0.0588446
449	C449T	V147V	0.959392	1.14268	0.732128	2.37635	0.320925	1.56122	5.42168	1.88027	3.62304	0.236636	0.491136	0.12001
450	G450C	G148R	0	0	0	0.0171208	0	0.00880771	0.0092967	0.0115242	0.0129884	0.00507297	0.0241736	0.0225535
450	G450T	G148C	0.0176551	0.0143602	0.0228703	0.0166316	0.00918048	0.0342243	0.0135466	0.0130608	0.0231316	0.0114987	0.0339197	0.00973737
450	G450A	G148S	0.0935598	0.0889926	0.0869715	0.120247	0.119476	0.112474	0.111299	0.101175	0.0787838	0.114987	0.0771738	0.0552013
451	G451C	G148A	0	0.0500936	0.015956	0	0.00896698	0.0557139	0.00735088	0	0.0102699	0.00802238	0	#DIV/0!
451	G451A	G148D	0.136058	0.106713	0.214016	0.165553	0.27592	0.120884	0.168194	0.143788	0.194468	0.174063	0.216158	0.12194
452	T452G	G148G	3.39861	0.080776	0.686109	0.0242545	0.168691	0	0.526813	0.138771	0.00920008	0.165294	0.0114153	#DIV/0!
452	T452A	G148G	0.419919	0.585514	0.587552	0.131859	0.500615	1.2177	0.777122	1.62141	0.204943	0.728042	0.269426	4.27893
452	T452C	G148G	0.848765	0.323517	0.658507	0.196266	0.442457	0.434851	0.0968852	1.41792	0.194577	0.39783	1.63121	0.458328
453	G453A	E149K	0.0999592	0.0929188	0.114351	0.0627763	0.166329	0.0880771	0.161143	0.111401	0.277085	0.300996	0.0913224	0.10525
454	A454C	E149A	0	0.0287203	0.0457406	0	0.629781	0.0199641	0.0316088	0.0130608	0	0.0114987	0.0547934	#DIV/0!
454	A454T	E149V	0.188321	0.257115	0.592449	0.269802	0.500642	0.144502	0.0612107	0.156729	0.128976	0.101846	0.163511	0.0827677
454	A454G	E149G	0.0458742	0.0437366	0.0435348	0.0458003	0.0587178	0.0532039	0.0296834	0.0477348	0.293655	0.0315194	0.0570185	0.0233549
455	A455C	E149D	0.453148	0.30635	0.381172	0.0776143	0.214211	0.0665472	1.65068	0.0609502	0.0392537	0.344962	0.121763	#DIV/0!
455	A455T	E149D	0.27542	0.0295409	0.176428	0.0232843	0.288634	0.0171121	0.0433492	0.0425408	0.0176642	0.00985606	0.0782763	0.0146061
455	A455G	E149E	0.653128	0.862519	1.10733	0.411405	0.241598	0.658311	0.412115	0.603441	1.48506	0.294018	0.205764	1.33735
456	G456T	A150S	0.408924	0.152049	0.121078	0.513624	0.0793841	0.105693	0.158044	0.195912	0.181837	0.152189	0.33843	0.0751782
456	G456A	A150T	0.197813	0.110328	0.217547	0.184571	0.164577	0.211815	0.215865	0.243695	0.210031	0.134619	0.153689	0.17456
457	C457G	A150G	0.0331034	0	0	0.0831582	0.0413122	0.0641705	0.0112889	0.0279874	0.0315431	0.0985606	0.0195691	#DIV/0!
457	C457A	A150D	0.0823906	0.0287203	0.0914812	0.09055	0.0171369	0.0399283	0.0702418	0.0522431	0.0490671	0.0843241	0.133939	0.0681616
457	C457T	A150V	0.888698	0.179897	0.701188	0.15992	0.169486	0.878642	0.35777	0.874067	4.46699	0.64633	0.33418	0.154487
458	T458A	A150A	0.740106	0.92058	0.840027	2.55862	0.365055	1.76261	0.430264	0.66744	0.0470149	0.0721404	0.872945	0.859147
458	T458C	A150A	1.18154	0.686448	0.544363	0.69597	0.427104	0.942483	0.224388	0.452965	0.536719	0.581508	2.44222	0.271897
459	C459A	P151T	0.0674105	0.0939939	0.124747	0.0740864	0.112169	0.0108895	0.0344823	0.0783646	0.0722625	0.0627204	0.0597746	0.0836529
459	C459T	P151S	0.179586	0.080776	0.120069	0.101869	0.159052	0.0973252	0.312137	0.161627	0.143521	0.0388082	0.130134	0.083072
460	C460A	P151Q	0.197535	0.12006	0.0562384	0.114513	0.0884938	0.117821	0.113999	0.122043	0.0579153	0.101792	0.161686	0.0921858
460	C460T	P151L	0.0825945	0.130095	0.149449	0.0749247	0.125982	0.0948791	0.0970171	0.131901	0.0896325	0.114418	0.0949391	0.0455536
461	G461A	P151P	0.815489	1.31037	1.12592	4.75201	2.76209	0.691067	0.207686	0.99086	7.11803	0.420146	0.505785	0.822527
462	T462A	S152T	0.828071	0.522668	1.20574	2.61948	0.116241	2.99903	0.195231	1.69694	6.31883	0.0279014	1.253	0.342061
462	T462C	S152P	0.211126	0.226572	0.205833	0.222063	0.401289	0.241788	0.327795	0.269923	0.271505	0.247862	0.294261	0.236672
463	C463A	S152Y	0.0128735	0.00598341	0.0285879	0.0323393	0.0160658	0.0249552	0.0131703	0.0380939	0.00613339	0.0431203	0.0076102	0.00710017
463	C463T	S152F	0.0708044	0.0568423	0.0619404	0.0525513	0.0830068	0.0707064	0.079022	0.0761878	0.101201	0.114987	0.0266357	0.0390509
464	C464G	S152S	0.19862	0.800067	0.56849	0.232843	0.638961	0.0513364	0	0.123144	3.15431	0.00985606	0.0939316	0.0584242
464	C464A	S152S	0.508662	0.85373	0.899472	0.411734	1.34483	0.748656	0.0905862	0.0358375	0.549312	0.243998	1.54357	0.0529915
464	C464T	S152S	0.961798	0.930107	1.79709	0.572365	0.253289	0.243078	1.92827	0.763973	2.88059	1.23696	7.08417	0.808528
465	C465A	P153T	0.0791251	0.147104	0.133875	0.12778	0.122257	0.175295	0.609048	0.0668966	0.107708	0.143033	0.120278	0.0872801
465	C465T	P153S	0.176842	0.0906958	0.117361	0.0536151	0.035514	0.13397	0.270338	0.103111	0.110401	0.113474	0.100935	0.0201794
466	C466A	P153Q	0.17749	0.119159	0.131383	0.334402	0.328153	0.624411	0.100879	0.483526	0.150333	0.117434	0.209847	0.119645
466	C466T	P153L	0.0554937	0.0571618	0.05329	0.0414445	0.51785	0.0407036	0.0368258	0.128072	0.0443033	0.0658666	0.0514242	0.0264705
467	G467C	P153P	1.28896	3.60799	1.07204	0.181908	27.1352	2.2834	0.118533	0.183667	0.248402	0.0431203	0.119861	2.55606
467	G467T	P153P	4.05799	0.262686	1.30528	0.0709887	0.103448	0.409022	0.100223	1.29015	0.463146	0.100965	0.374199	0.299246
467	G467A	P153P	2.17533	1.01036	0.838081	0.714835	1.27103	0.319947	0.472588	0.449256	0.699087	0.213494	4.04258	1.72513
468	T468A	Y154N	0.0201499	0.00802743	0.00852309	0.0144623	0.0287389	0.00372003	0.0117797	0.00243368	0.00274288	0.00857049	0.00680664	0.00952569
468	T468C	Y154H	0.192281	0.19707	0.22262	0.164105	0.176382	0.181589	0.154681	0.218837	0.192615	0.229363	0.198189	0.187626
469	A469T	Y154F	0.0662067	0.0615436	0.0280044	0.0593987	0.0236069	0.0488918	0.0516062	0.0479783	0.0901233	0.0140801	0.0223647	0.0730303
469	A469G	Y154C	0.0669879	0.067353	0.0829807	0.0497968	0.0614198	0.0759698	0.0494179	0.0751283	0.0977	0.0620728	0.069502	0.0754
470	C470G	Y154_	0.0140439	0.0522188	0.0207912	0	0.0116842	0	0.0191568	0.0118734	0	0.0209068	0	#DIV/0!
470	C470T	Y154Y	0.482558	0.488542	0.297078	0.552102	0.36173	1.22255	0.355192	0.460493	1.47505	0.3663	0.321982	0.110675
471	A471C	N155H	0.0386206	0.0359004	0.114351	0	0	0.0748656	0.0921923	0.016326	0	0.0431203	0.0228306	0.0639015
471	A471T	N155Y	0.0183284	0.00730178	0.0232579	0.00657748	0.0174274	0.013535	0.00178581	0.00664107	0.00498988	0	0.00619135	0.0028882
471	A471G	N155D	0.0400725	0.0291522	0.0412697	0.0481442	0.0217432	0.0405287	0.0724863	0.0265143	0.0348635	0.035015	0.0226589	0.0307496
472	A472T	N155I	0.0390859	0.0467138	0.0247991	0.0631201	0.00464554	0.0144319	0.0228497	0.0236038	0	0.00415617	0.0330081	0.0123184
472	A472G	N155S	0.0524262	0.0604297	0.10866	0.110627	0.361154	0.0596214	0.100118	0.0301402	0.287742	0.0499493	0.0917356	0.0508899
473	T473A	N155K	0	0.0175839	0.0420067	0.0237595	0.102297	0.0488918	0.058057	0.0399819	0.027037	0.0140801	0.0447293	0.114762
473	T473C	N155N	1.19366	0.66407	1.26512	0.488402	12.8915	2.00713	0.271373	0.735863	0.0624708	10.0258	0.195118	0.379045
474	T474A	S156T	0.130585	0.0452226	0.0909757	0.109346	0.023433	0.294499	0.127483	0.294408	0.0878329	1.23691	0.142281	0.0395413
474	T474C	S156P	0.0480612	0.0430805	0.071152	0.0388071	0.0814003	0.0399283	0.0749246	0.0377311	0.0327114	0.0498279	0.0588522	0.0435477
475	C475T	S156L	0.0318052	0.0591301	0.121078	0.0399485	0.105846	0.0587181	0.0805714	0.16518	0.0519534	0.0811676	0.107438	0.0451069
476	A476C	S156S	0.124508	0.0450095	0.0614426	0.0608172	0.892014	0.268175	0.76899	0.0058481	0.0527288	0.0102974	1.30032	0.00763003
476	A476T	S156S	1.71625	0.300174	0.947273	0.244109	0.81345	0.954415	0.144789	1.67852	0.715114	0.0400601	0.212104	0.168205
476	A476G	S156S	0.76067	0.511645	0.534546	0.223994	0.364515	0.361346	0.108116	0.189862	0.520275	0.0966877	1.38741	0.525783
477	A477C	R157R	0.361715	0.0735521	1.30528	0.539514	19.9937	1.24167	0.131061	0.0668966	0.0215417	0.0168274	0.106914	0.0748115
477	A477T	R157W	0.0362473	0.115523	0.0613282	0.00975599	0.0387734	0.0133838	0.0158927	0.262675	0.0197365	0.0173445	0.036733	0.0199915
477	A477G	R157G	0.0685819	0.0647174	0.0476892	0.0770052	0.0622461	0.179946	0.05528	0.0632539	0.0821819	0.0750254	0.0454564	0.0355327
478	G478A	R157K	0.254148	0.667053	0.885302	0.244109	0.211447	0.386403	0.22432	0.214871	0.370378	0.600902	0.335831	0.280342
479	G479C	R157S	0.0154482	0.0143602	0.0457406	0	0.0257053	0.0199641	0.0737539	0	0.0441604	0.0229975	0	0.0511212
479	G479A	R157R	0.812396	0.4156	1.83231	4.68425	0.104333	0.42277	0.264026	0.958814	0.633832	1.1891	0.373885	2.51396
480	T480G	F158V	0.173793	0.305154	0.343054	0.388071	0.803292	0.349373	0.355599	0.750994	0.257602	0.344962	0.251137	0.447311
480	T480A	F158I	0.0272616	0.0112629	0.0179375	0.0532647	0.0176409	0.0195727	0.0123956	0.0179265	0.0144315	0.00901862	0.0250689	0.0233888
480	T480C	F158L	0.0592069	0.0379564	0.0453376	0.0307722	0.0424648	0.0554071	0.0167095	0.0483306	0.0817065	0.0516683	0.074828	0.0202683
481	T481G	F158C	0.0115862	0.0107701	0	0	0.0481975	0.0748656	0.0237066	0	0.0331203	0.0689924	0	0.0127803
481	T481A	F158Y	0.0113036	0.0105074	0.0111562	0.00473258	0.0031348	0.00973861	0.0102793	0	0.0969375	0.0252411	0.00445475	0.0041562
481	T481C	F158S	0.0287855	0.0267581	0.0532693	0.0235012	0.0574778	0.0353403	0.0451554	0.0401558	0.0233145	0.0289254	0.0374365	0.0111133
482	T482A	F158L	0.00258909	0.0072202	0.00766602	0.00975599	0.00430816	0.00334595	0.0282537	0.00656687	0.00740119	0.00192716	0.00612217	0.00285593
482	T482C	F158F	0.591635	0.5809	0.651438	0.74776	0.171255	0.294684	0.0958352	0.279278	0.379357	0.356889	0.308942	3.08359
484	A484T	E159V	0.0154482	0.0287203	0.0152469	0.0258714	0.0128527	0.00665472	0.038633	0.0348287	0.0441604	0.0229975	0.0121763	0.00568013
484	A484G	E159G	0.0490185	0.0766336	0.0791664	0.0531733	0.0352213	0.0489506	0.0531879	0.0546292	0.0509543	0.059705	0.0711261	0.0270353
485	A485C	E159D	0.0149499	0.0416908	0.0663976	0.0375553	0	0	0.0815711	0	0.0142453	0.0111278	0.0530259	#DIV/0!
485	A485T	E159D	0.0090872	0.0168943	0.0269062	0.0114139	0.00756039	0.0117436	0	0.0076828	0.0259767	0.0135279	0.0107438	#DIV/0!
485	A485G	E159E	0.874203	0.778121	0.627603	0.76411	3.81396	0.574163	0.609307	1.33038	2.04256	0.4341	1.11569	0.365906
486	T486A	S160T	0.284827	0.139114	0.428818	0.442644	0.321317	0.708103	1.19521	0.0714261	0.0644006	0.271298	0.390974	0.553813
486	T486C	S160P	0.0384679	0.0408669	0.0542378	0.0161057	0.0243845	0.0284075	0.0249872	0.0418151	0.029673	0.0177253	0.0238232	0.030309
487	C487G	S160W	0	0	0.0442651	0	0	0	0	0	0	0.0111278	0.0176753	#DIV/0!
487	C487A	S160_	0.0142599	0.0331389	0.0158333	0.017911	0.145334	0.0506782	0.0243145	0.0241122	0.0509543	0.0398033	0.0505785	0.0157296
487	C487T	S160L	0.0814164	0.0873254	0.0834457	0.0681747	0.0694739	0.056655	0.0939721	0.0988382	0.131288	0.128972	0.0814497	0.0690827
488	G488C	S160S	1.08973	0.815037	0.556304	0.157326	0.260527	1.10073	0.00854292	0.688338	0.0596762	0.671278	0.0296181	0.967158
488	G488T	S160S	0.965515	0.678119	0.419289	0.571327	0.149948	0.293917	0.263407	1.03035	0.363914	0.035135	0.0152204	0.189338
488	G488A	S160S	0.720358	1.00053	0.768144	0.295272	0.336684	1.36928	0.240502	0.434412	1.20961	0.296217	2.47365	0.196335
489	G489T	V161F	0.249548	0.0497083	0.131944	0.089555	0.16313	0.0691067	0.121572	0.165771	0.322711	0.225552	0.105372	0.058986
489	G489A	V161I	0.100854	0.0803574	0.0924292	0.0573059	0.0499456	0.130336	0.0704237	0.0812068	0.212794	0.0786442	0.0794931	0.034434
490	T490A	V161D	0.00351096	0.00217578	0.0225238	0.00734984	0.0116842	0.00151244	0.00399101	0.00395781	0.0100365	0.00348447	0.0110694	0.00129094
490	T490C	V161A	0.0413997	0.0181729	0.0561826	0.023111	0.0277465	0.0490434	0.0211771	0.0427797	0.0569812	0.10443	0.033991	0.0202963
491	T491A	V161V	2.37778	1.53499	1.69055	0.393316	0.204948	0.183454	0.0783101	0.718342	3.27622	0.16005	1.24149	2.52612
491	T491C	V161V	1.07136	1.89342	1.60304	0.713261	0.586701	1.29767	0.270236	0.719552	0.291677	0.436526	2.22218	0.479656
492	G492T	A162S	0.0386206	0.215403	0.257291	0.194036	0.0321317	0.0998207	0.131703	0.130608	0.312803	0.0431203	0.0228306	#DIV/0!
492	G492C	A162P	0.0479428	0.0742768	0.0236589	0.0200727	0.0664793	0	0.0544979	0	0.0456832	0.0237905	0.0188943	#DIV/0!
492	G492A	A162T	0.0651723	0.0673133	0.0857636	0.101869	0.106035	0.0973252	0.079022	0.0844868	0.0979809	0.114269	0.118148	0.0750843
493	C493A	A162D	0.142599	0.0883703	0.14074	0.0447775	0.08898	0.0460711	0.0324193	0.140654	0.135878	0.0530711	0.0561984	0.052432
493	C493G	A162G	0.0487839	0.177613	0.0782405	0.0153186	0.0202937	0.0367761	0.0055454	1.50886	0.00774744	0	0	0.00896863
493	C493T	A162V	0.0698345	0.0855709	0.0892881	0.10765	0.203354	0.135373	0.0389697	0.0778279	0.0907406	0.113412	0.0938244	0.112046
494	T494A	A162A	0.784978	0.22674	0.649998	3.07208	0.405874	1.60477	0.0105867	0.761149	0.133115	0.176607	0.29363	0.804731
494	T494C	A162A	0.246946	1.07439	0.535866	2.2916	3.1278	1.02589	3.73614	0.661618	0.182659	0.650476	0.475943	0.15921
495	T495G	W163G	0.00759749	0.0105936	0.00562384	0.00477137	0	0.0245461	0.00777265	0.00963499	0.0108591	0.00565512	0.00898253	0.0125708
495	T495A	W163R	0.0133047	0.00515317	0.00492423	0.013926	0.0221386	0.017194	0.0090743	0.00749901	0.00845175	0.00990322	0.00917593	0.00489198
495	T495C	W163R	0.0220689	0.0214914	0.0404509	0.0422391	0.0507112	0.0244459	0.0200691	0.0639711	0.0200274	0.0211201	0.0260921	0.0185474
496	G496T	W163L	0.0643677	0.119668	0.0762343	0.0808482	0.117816	0.0831839	0.0965824	0.185028	0.0613339	0.114987	0.106543	0.127803
496	G496A	W163_	0.192509	0.0994166	0.0949997	0.268665	0.041524	0.138213	0.199379	0.126589	0.149466	0.0742995	0.101157	0.078648
497	G497C	W163C	0.0215557	0.0200374	0.015956	0.0406121	0.00896698	0.0139285	0	0.0455608	0.0205397	0	0.0127427	0.0118887
497	G497A	W163_	0.0636603	0.0355059	0.0867061	0.0543727	0.0953357	0.0427803	0.0121572	0.0710448	0.167421	0.0398033	0.0331169	0.0365151
498	T498A	S164T	0.0158896	0.00984698	0.0156825	0.0133053	0.0132199	0.00684485	0.00903108	0.0201509	0.0100938	0.0354818	0.0219174	0.00876364
498	T498C	S164P	0.0639237	0.0509326	0.0946357	0.0831582	0.0607811	0.0914614	0.0903108	0.104229	0.100068	0.0730708	0.0782763	0.035256
499	C499A	S164_	0.0567486	0.0527517	0.0280044	0.0356392	0.0314759	0.0244459	0.0645077	0.0479783	0.054074	0.140801	0.067094	0.0104329
499	C499T	S164L	0.0435073	0.0263758	0.0364058	0.0498949	0.0299021	0.0464472	0.0270933	0.0591733	0.0522715	0.0591364	0.033547	0.0333853
500	A500C	S164S	0.720918	2.5609	0.8894	1.37981	0.299896	0.299462	0.0468278	0.304751	3.81088	2.54889	0.243526	0.0568013
500	A500T	S164S	1.00349	1.97905	0.737999	0.644068	0.649114	0.464712	0.821652	1.19083	0.389651	1.00686	0.207202	0.591402
500	A500G	S164S	0.812688	1.12932	1.10267	0.6767	0.994934	0.792505	0.900286	0.639511	1.36503	0.524219	0.639909	0.526731
501	G501A	A165T	0.0884763	0.0939939	0.096679	0.0952539	0.134953	0.122507	0.123562	0.101518	0.0903281	0.0831045	0.102115	0.0883003
502	C502G	A165G	0.270344	0.0359004	0.228703	0.0970179	0.0160658	0.374328	0	0.0326519	0.0552005	0.129361	0.0228306	0.042601
502	C502A	A165E	0.107778	0.130243	0.0957361	0.121836	0.0896698	0.0974993	0.0441053	0.0637851	0.071889	0.0481343	0.0509706	0.0475546
502	C502T	A165V	0.101732	0.122587	0.11993	0.125413	0.119122	0.167991	0.142625	0.127422	0.134635	0.127608	0.115823	0.0685772
503	A503T	A165A	1.21869	1.13818	1.63057	0.941433	0.217781	0.510195	1.59117	0.755831	0.692392	3.57951	1.48822	1.90442
503	A503G	A165A	1.12331	1.86959	1.20039	0.548465	0.731995	0.749967	0.167731	0.451523	1.75095	0.332275	5.45919	0.484353
504	A504C	S166R	0	0.0276157	0.0263888	0.0149258	0.00988667	0.0460711	0.00405241	0.0100467	0.00566159	0.0265355	0.0210744	0.045878
504	A504T	S166C	0.0180564	0.0139872	0.0222763	0.00944979	0.0788687	0.0525031	0	0.00381646	0.00573512	0.00112001	0.133426	0.00497934
504	A504G	S166G	0.0392259	0.0715758	0.0881833	0.0583932	0.0568096	0.0262851	0.0475618	0.0700123	0.0415302	0.0648832	0.0395062	0.0576916
505	G505A	S166N	0.165063	0.112127	0.206773	0.191378	0.0528192	0.0820444	0.203509	0.139553	0.151234	0.151216	0.187649	0.147061
506	T506G	S166R	0.0159809	0.0445661	0	0.0200727	0	0	0.152594	0.0810668	0	0.0118952	0.113366	0.035256
506	T506C	S166S	1.69195	0.547054	1.77517	1.56153	0.95477	0.342243	1.49013	6.17588	0.392537	1.4127	0.16525	0.568013
506	T506A	S166R	0.0137931	0.0128216	0.00816796	0.00346492	0.00229512	0.124776	0.0206962	0.0139937	0.0157716	0.0328535	0.0489227	0.00304293
507	G507T	A167S	0.148965	0.246174	0.0245039	0.0415791	0.096395	0.192511	0.124177	0.15393	0.0630863	0.110881	0.136984	0.127803
507	G507A	A167T	0.0937309	0.0435646	0.121804	0.115113	0.273805	0.203231	0.0752929	0.0554716	0.064504	0.0720932	0.118206	0.0528444
508	C508A	A167E	0.289654	0.341054	0.514582	0.0727634	0.144593	0.149731	0.197555	0.261215	0.294403	0.330589	0.273967	0.42601
508	C508G	A167G	0.0215557	0.0100187	0.0797801	0.0406121	0.0358679	0.0139285	0.0294035	0.0455608	0.0102699	0.0320895	0.0127427	0.0118887
508	C508T	A167V	0.098102	0.0534576	0.115186	0.133842	0.168867	0.135523	0.139586	0.0672105	0.0709145	0.0843521	0.107987	0.0839582
509	A509T	A167A	2.97513	8.25017	0.928203	1.28859	0.260833	0.197258	1.83849	3.74074	2.25018	1.22386	0.756516	5.0332
509	A509G	A167A	0.864288	1.79186	0.577975	0.397741	0.276107	0.0770986	0.0707691	3.09396	0.0835228	0.58791	0.283187	0.0679051
510	T510G	C168G	0.0317564	0.0480195	0.0450212	0.0099301	0.0107536	0.0500465	0	0	0.0180722	0.04131	0.144648	0.0406881
510	T510C	C168R	0.0947152	0.0848717	0.0447595	0.0526526	0.0498919	0.0580481	0.167459	0.110609	0.0319415	0.10952	0.0719034	0.0539353
510	T510A	C168S	0.0167603	0.00724104	0.0271556	0.00898437	0.00972949	0.00188667	0.247645	0.0121486	0.00545034	0.0160182	0.00545299	0.0061355
511	G511T	C168F	0.102847	0.0622071	0.0583229	0.051456	0.0696543	0.0486247	0.0520716	0.149097	0.14047	0.0688053	0.257654	0.144951
511	G511C	C168S	0.00942767	0.0190077	0.0623731	0.011792	0.0383099	0.0297151	0.0272756	0.0410016	0.0214607	0	0	0.0120793
511	G511A	C168Y	0.0377107	0.0430842	0.0665313	0.053457	0.0612958	0.0772593	0.0618247	0.0382681	0.0305219	0.0448509	0.0257654	0.119182
512	T512C	C168C	0.550528	0.52011	0.589792	0.502925	0.404084	0.739281	5.14518	0.588125	0.390394	1.23197	0.841888	1.28517
512	T512A	C168_	0.0142368	0.00717595	0.00865014	0.00381584	0.00964204	0.01843	0.0478089	0.00221132	0.00694459	0.00831505	0.00926396	0.00781759
513	C513A	H169N	0.0551864	0.0333794	0.0521587	0.0828316	0.0448506	0.182639	0.0399155	0.0320012	0.0251247	0.0246133	0.138253	0.0424248
513	C513T	H169Y	0.129934	0.0767837	0.131275	0.0896658	0.0728267	0.112976	0.038888	0.0357241	0.12239	0.0666102	0.086735	0.080369
514	A514C	H169P	0.0116033	0	0.0219334	0	0.0157169	0.0274293	0.00839249	0.0168212	0.0088044	0.00862517	0.013213	0.0148668
514	A514T	H169L	0	0.00349568	0.0016387	0.00867457	0.0023485	0.00273242	0.0376215	0.00502701	0.0013156	0.00515527	0	0.00666442
514	A514G	H169R	0.0116033	0.0168958	0.0207149	0.0080629	0.0209558	0.0284452	0.129617	0.0327078	0.0185871	0.0431258	0.0249579	0.0181705
515	T515G	H169Q	0	0.0285116	0.0668284	0.0707519	0	0.0334295	0	0.0410016	0	0.0210238	0	#DIV/0!
515	T515A	H169Q	0.0169396	0	0.0114359	0.00605364	0	0.00190685	0.0017503	0.00701631	0.00734484	0.0143907	0	0.0124022
515	T515C	H169H	1.34004	1.50727	0.804777	0.883677	0.798096	0.447546	0.29324	1.28929	1.64958	1.21715	0.288152	0.465027
516	G516C	D170H	0.0729884	0.0294313	0.124171	0.146069	0.13841	0.126529	0.0105583	0.243364	0.132918	0.0325531	0.11636	0.0374068
516	G516T	D170Y	0.0471383	0.104543	0.0534627	0.047168	0.0510798	0.104003	0.0204567	0.0410016	0.0786893	0.140159	0.0322067	0.0845549
517	A517G	D170G	0.0339982	0.0401822	0.0155125	0.03226	0.0301715	0.0314087	0.0432452	0.0161457	0.0231286	0.0244007	0.0280349	0.0225313
517	A517T	D170V	0.00597679	0.0103287	0.0161397	0.00854363	0.0092522	0.00336397	0.00370536	0.0396091	0.00518297	0.00190405	0.00486139	0.00984574
518	T518G	D170E	0.028283	0.0285116	0.040097	0	0.0191549	0.0334295	0	0.0410016	0.0751125	0.0420477	0	0.0181189
518	T518A	D170E	0.00116932	0.0047151	0.00331552	0.00146257	0.00158387	0.0027642	0.00169151	0.0076282	0.00177453	0.00260761	0.0119839	0.0014982
518	T518C	D170D	0.580804	0.663624	0.754371	1.40835	0.415074	0.798798	0.153989	0.530115	1.15313	0.272151	0.212007	0.544423
519	G519A	G171R	0.167004	0.162923	0.101834	0.262793	0.109457	0.0976353	0.0818268	0.101528	0.0654041	0.120136	0.122692	0.117341
519	G519T	G171_	0.0482202	0.0411315	0.0105172	0.0278368	0.0100485	0.0350736	0.0268284	0.0322635	0.0253307	0.060659	0.0464622	0.0237625
520	G520T	G171V	0.0471383	0.0570232	0.0712836	0.141504	0.0638498	0.0594302	0.0750079	0.0273344	0.0643821	0.105119	0.0858846	0.0966342
520	G520A	G171E	0.0342824	0.0293756	0.0307815	0.04288	0.0301835	0.0324165	0.0223164	0.0459715	0.0403201	0.0598861	0.0546539	0.0527095
521	A521C	G171G	0.249671	0.534838	0.398205	0	0.126819	0.295102	0.0112864	0.0226216	0.0118404	0.0579968	0	0.859711
521	A521T	G171G	0.719769	0.398713	0.51863	0.418941	0.212363	0.06177	0.0103089	0.193708	0.324445	0.601249	0.0852084	0.429147
521	A521G	G171G	0.847693	1.4735	0.742956	0.523498	0.837422	1.03794	0.265841	0.492789	0.249871	0.521155	1.08142	0.503586
522	A522G	M172V	1.14236	0.714876	0.761517	0.42106	0.179402	0.439204	0.0638648	0.758029	0.19681	0.342535	0.135111	0.293438
522	A522T	M172L	0.415479	0.280114	0.155073	1.45641	0.340532	0.185589	0.164611	0.498733	0.0281123	0.108193	0.259161	1.67499
523	T523A	M172K	0.320884	0.240534	0.451031	0.281293	0.375205	0.0453831	0.00396736	0.68982	0.16024	0.778774	0.149908	0.305715
523	T523C	M172T	0.956179	0.377928	0.903721	0.307875	0.700157	0.228272	0.0136949	0.37742	0.373542	0.650244	0.0840879	0.485192
524	G524A	M172I	0.326241	1.73191	0.616686	0.365278	0.666414	1.40559	0.0570884	0.156378	0.145733	0.176014	2.00431	1.38209
525	G525A	G173S	2.04189	0.103847	0.678063	0.0782298	0.169436	0.133356	0.33529	0.282678	0.259622	0.134006	0.104737	0.39125
525	G525T	G173C	0.0179058	0.0508696	0.0184619	0.0101801	0.0220488	0.0102613	0.0105963	0.011799	0.0111163	0.00484002	0.00185363	0.0208563
526	G526T	G173V	0.0995562	0.0456186	0.102648	0.0113203	0.0367775	0.0641846	0.0654614	0.052482	0.0549394	0.0672763	0.0721431	0.0463844
526	G526C	G173A	0.637653	0.449274	1.1211	0.505984	0.464362	0.529469	0	0.0646085	0.114457	0.0713537	0.00780769	0.0527095
526	G526A	G173D	0.162585	0.166631	0.210009	0.186412	0.143146	0.123843	0.111716	0.119813	0.265239	0.15107	0.13577	0.131932
527	C527G	G173G	1.96096	1.21649	0.744517	1.67708	4.1772	0.264134	0.024245	0.0607431	0.10174	0.909476	0.133598	0.193268
527	C527A	G173G	1.32039	0.981112	0.744083	0.472972	0.361057	0.0488467	0.013451	0.296559	2.85516	0.253438	0.21177	0.0476552
527	C527T	G173G	1.01484	0.539865	1.60451	0.368413	0.696378	0.565466	0.33118	1.64394	0.190988	1.04099	0.298818	0.17154
528	T528G	W174G	0.0165559	0.022253	0.0208635	0.00690263	0.0149502	0.0173942	0.0079831	0.0200008	0.0251247	0.0123066	0.0125685	0.0282832
528	T528C	W174R	0.0209728	0.0276476	0.0274461	0.0191699	0.0131114	0.0254247	0.0665116	0.0286499	0.0238707	0.0377755	0.0303122	0.0279051
528	T528A	W174R	0.00308367	0.0124344	0	0.00674976	0.00626533	0.00485971	0.00613352	0.0167638	0.00233984	0.00229221	0.00614507	0.000987743
529	G529C	W174S	0	0.108044	0	0	0.0483914	0	0.02584	0.0258957	0.0361444	0.0265564	0.0406822	0.015258
529	G529A	W174_	0.038513	0.0485304	0.0561169	0.040143	0.049993	0.0467855	0.0197313	0.0197738	0.032876	0.0596421	0.0566473	0.0740177
529	G529T	W174L	0.00687733	0.00970608	0.0156001	0.0172041	0.0149048	0.00867067	0.047753	0.010967	0.00730578	0.0449872	0.0125303	0.0140986
530	G530C	W174C	0.0362022	0.0364948	0.119756	0.0452812	0.073555	0.0142632	0.0261846	0.118085	0.0274697	0.0269105	0.0412246	0.0231922
530	G530T	W174C	0.0249098	0.0209259	0.0470864	0.0363496	0.0393643	0.00981416	0.0300282	0.0391208	0.0189012	0.0246886	0.0425484	0.00531931
530	G530A	W174_	0.0767445	0.0653599	0.0962954	0.097646	0.105744	0.0959224	0.101446	0.0844009	0.0682727	0.102291	0.109993	0.0576414
531	C531A	L175I	0.0442691	0.0396683	0.0371914	0.0123047	0.0399755	0.0348829	0.0106731	0.0142614	0.0335907	0.0438759	0.0448094	0.0252089
531	C531T	L175L	0.857721	2.28475	1.05583	0.949675	0.938672	0.205892	0.110928	0.713668	2.93087	1.07389	0.224234	2.60548
532	T532A	L175Q	0.00614292	0.0103209	0.0077412	0.0102446	0.0138678	0.00968094	0.134773	0.0118738	0.0155372	0.0121767	0.0256488	0.0314826
532	T532C	L175P	0.113622	0.092817	0.0796154	0.0612571	0.0981794	0.0926185	0.097767	0.0837781	0.052026	0.0713537	0.0669231	0.0702794
533	A533T	L175L	0.398939	0.774315	0.672504	1.9103	0.717806	0.133718	2.90485	0.356066	0.431473	0.544407	0.627184	0.678982
533	A533G	L175L	1.55612	0.589615	0.941619	0.413885	0.382796	0.219868	0.200524	0.190584	0.346086	0.539806	0.105913	0.701266
534	A534C	T176P	0	0.00950387	0.0133657	0.005896	0	0	0	0.0136672	0.00357679	0.00350397	0.0268389	0.211387
534	A534G	T176A	0.0320374	0.0269136	0.0315414	0.0233753	0.0162732	0.0199854	0.0222067	0.0232221	0.0253224	0.0426679	0.0212811	0.010262
534	A534T	T176S	0.00785298	0.0376032	0.00927769	0.006139	0.00797776	0.0649736	0.00993991	0.00924981	0.00446904	0.0102155	0.0156493	0.00251542
535	C535A	T176K	0.118051	0.0793366	0.0371914	0.147656	0.0266503	0.0775177	0.0284615	0.142614	0.074646	0.0585011	0.0672141	0.0504178
535	C535G	T176R	0.0196751	0.0793366	0	0.0738281	0.239853	0	0	0	0	0.0438759	0.0224047	0.0252089
535	C535T	T176I	0.181011	0.192612	0.19009	0.213828	0.095349	0.253569	0.101829	0.415483	0.282328	0.134553	0.148867	0.231922
536	A536C	T176T	0.209708	2.13628	0.0730222	0.0276105	0.0149502	0.0086971	3.16929	0.104004	0.0251247	0.0656354	0.0125685	#DIV/0!
536	A536T	T176T	0.33823	1.00408	0.65478	0.884035	0.67299	0.617584	0	0.705058	2.48502	0.182062	0.783587	1.10581
536	A536G	T176T	0.896598	2.0976	1.0033	1.6425	0.398136	2.26279	0.02906	0.48129	0.309676	0.952557	0.183007	0.409115
537	A537G	I177V	0.129934	0.072267	0.076224	0.0728535	0.0879989	0.0423661	0.0421286	0.159135	0.0815932	0.0599492	0.0306123	0.0459251
537	A537T	I177F	0	0.00997906	0	0.0035376	0.00957747	0.00111432	0.00511417	0.00102504	0.00107304	0.00420477	0.0112724	#DIV/0!
538	T538G	I177S	0	0.0142558	0.0133657	0.017688	0.0383099	0.133718	0.0102283	0	0.0321911	0	0.0161034	0.0362378
538	T538A	I177N	0.00817822	0.00824432	0.0180356	0.0238681	0.0110776	0.0107404	0.021689	0.00592794	0.0103425	0.0121584	0.00931279	0.0034928
538	T538C	I177T	0.0240546	0.00757783	0.0113675	0.0244459	0.0162912	0.0165852	0.0315346	0.0152564	0.0171115	0.0178807	0.0325277	0.0192626
539	C539A	I177I	1.3233	0.387067	1.00445	4.68249	0.53866	0.49165	0.143817	0.596387	0.26013	0.968371	0.148346	0.0614945
539	C539T	I177I	0.924139	0.486415	1.02545	0.150028	1.78349	0.736791	1.35655	0.169934	0.0827401	0.184402	0.117962	0.223539
540	G540T	G178_	0.0138529	0.0116374	0.0152751	0.00577567	0.028146	0.00909646	0.0100196	0.0351442	0.0210227	0.0308922	0	0.0177491
540	G540A	G178R	0.076427	0.0892096	0.0836394	0.0729531	0.0899005	0.057053	0.119285	0.069976	0.0625699	0.052326	0.0503857	0.0747304
541	G541T	G178V	0.0199645	0.0268344	0.0440281	0.033295	0.0360564	0.0262192	0.0192534	0.0434134	0.0151487	0.0494679	0.0378903	0.0341062
541	G541A	G178E	0.0890803	0.0431042	0.0841932	0.0222841	0.0241322	0.117925	0.15721	0.0542383	0.0270371	0.143028	0.0892659	0.0456539
542	A542T	G178G	0.869094	0.66162	3.74168	1.03457	0.353161	1.40035	0.00650279	0.265017	3.56333	1.22078	3.94501	2.80303
542	A542G	G178G	0.62344	1.84432	0.458907	3.82607	1.01546	0.330565	0.0379283	0.879862	0.235792	0.261309	1.86882	0.38073
543	A543T	I179F	0.0426913	0.0430364	0.0887682	0.0427182	0.0231305	0.0538236	0.197619	0.074267	0.0388722	0.0825087	0.0583367	0.109397
543	A543G	I179V	1.32372	0.645487	0.538264	3.66177	0.608788	0.288661	1.25802	0.12942	0.32702	9.79854	0.259407	0.390481
544	T544A	I179N	0.0665482	0.0402517	0.100636	0.0499426	0.0721127	0.0943891	0.0192534	0.106122	0.0504958	0.0791486	0.0757806	0.0341062
544	T544C	I179T	0.0411389	0.0380155	0.0712836	0.0771839	0.0278617	0.0513261	0.012398	0.0770333	0.0546273	0.066257	0.0585577	0.0395322
545	T545A	I179I	0.685975	0.691519	0.604213	2.91992	1.22105	1.32161	0	0.236898	1.65145	0.197557	6.24504	0.0644228
545	T545C	I179I	1.03318	0.272063	0.56941	0.463724	1.15207	3.81284	0.439696	0.827935	0.113768	0.387041	0.375616	0.632197
546	T546A	S180T	1.18629	0.649485	0.567852	1.7652	0.38786	0.427092	0.00369838	0.489239	0.453949	0.760184	0.387209	0.160511
546	T546C	S180P	0.0482935	0.0468807	0.0338104	0.0492187	0.0363414	0.0324165	0.0258741	0.0298193	0.0447876	0.0226027	0.0427726	0.0206255
547	C547T	S180F	0.0861958	0.123098	0.101834	0.125781	0.136213	0.186781	0.0207814	0.140577	0.0490531	0.101448	0.0899744	0.036813
547	C547A	S180Y	0.0194636	0.0245261	0.0137968	0.0182586	0.0131819	0.0153368	0.00351943	0.0246891	0.00369217	0.028936	0.00554094	0.0311723
548	T548G	S180S	1.7521	0.0584853	0.460602	0.841767	1.44595	2.61493	0.00839249	1.25318	0.0616308	0.051751	0.118917	0.223002
548	T548C	S180S	0.444471	0.869054	0.775447	1.0195	0.420158	1.8739	0.0301084	0.212186	0.200725	0.410246	0.243127	0.173769
548	T548A	S180S	0.59879	0.684773	1.59112	0.66424	0.333736	0.772722	0.0525395	2.19363	0.414876	0.421024	0.241446	0.42888
549	G549T	G181C	0.0107745	0.0651694	0.0509168	0.0673828	0.058377	0.0339601	0.0545512	0.0546688	0.032702	0.0800908	0.0122692	0.0414146
549	G549A	G181S	0.0551864	0.0815942	0.0660677	0.0874333	0.0897012	0.0898701	0.12773	0.0826698	0.0334997	0.0902487	0.0796004	0.0942772
550	G550C	G181A	0.013713	0.0414714	0.0129607	0	0.0557235	0.0324165	0	0.0198796	0.0624312	0.0203868	0.0156154	0.0351397
550	G550A	G181D	0.0266193	0.0693223	0.0482212	0.0638155	0.0360564	0.0367069	0.0192534	0.0273344	0.0555454	0.0791486	0.0353643	0.0397905
551	T551G	G181G	0.636368	1.01216	0.628187	9.58689	0.0574648	0.0334295	0	0.184507	0.557979	0.168191	0	0.0724756
551	T551C	G181G	1.28916	0.58082	0.488964	0.774706	0.674742	0.583583	0.181451	0.427199	0.110207	0.9913	1.24931	1.43644
551	T551A	G181G	1.63494	0.982554	1.35846	1.12782	0.442607	1.12372	0.535224	0.492426	0.498442	0.553402	3.98437	1.16393
552	C552A	P182T	0.0696197	0.0701824	0.0329001	0.0870793	0.188602	0.0960026	0.0629437	0.0504635	0.066033	0.0905643	0.138737	0.200702
552	C552T	P182S	0.0916161	0.0391816	0.0603505	0.0729223	0.191784	0.0218761	0.162649	0.53126	0.0674103	0.0928661	0.0347754	0.0569134
553	C553A	P182Q	0.0681892	0.0187474	0.0351535	0.00775364	0.0503801	0.0488467	0.399046	0.0179733	0.0235186	0.0184319	0.021177	0.0238276
553	C553T	P182L	0.121025	0.0742628	0.0944922	0.0658158	0.0641468	0.0580481	0.194101	0.0839102	0.10381	0.0547598	0.101863	0.0943868
554	A554C	P182P	0.081223	0.350912	0.723802	3.88954	0.235753	0.0182862	0	0.0925164	4.75437	0.319131	1.14953	1.62048
554	A554T	P182P	1.50098	0.579105	0.970647	0.559571	0.582717	0.848487	1.67504	0.950427	0.319915	0.464679	0.777362	0.507192
554	A554G	P182P	1.27948	0.900195	0.629376	0.621409	0.863813	0.91937	0.0541629	0.430735	0.19918	1.23899	0.158627	2.27589
555	G555C	D183H	0.0266193	0.0134172	0	0.0166475	0	0	0	0.0482372	0.0100992	0.00989358	0	#DIV/0!
555	G555A	D183N	0.078881	0.0920742	0.102021	0.119434	0.12934	0.150484	0.0150141	0.0361115	0.0913557	0.0617214	0.0378208	0.0319159
555	G555T	D183Y	0.0209262	0.0474644	0.0222504	0.0327177	0.0283449	0.0288563	0.0662182	0.0189603	0.0119088	0.0272216	0.0417012	0.0603265
556	A556T	D183V	0.0169698	0.0256604	0.040097	0.017688	0.482704	0.00891453	0.00409134	0.0164006	0.00858429	0.0462525	0.0161034	0.0181189
556	A556G	D183G	0.0822778	0.0558963	0.0760734	0.0894886	0.203512	0.0831553	0.124196	0.622316	0.0773604	0.0412167	0.0509197	0.0527095
557	T557G	D183E	0.203638	0.478995	0	0.169805	0.0612958	0.0356581	0	0.131205	0.0515057	0.0840954	0.309185	0.144951
557	T557A	D183E	0.0442691	0.0231399	0.0511382	0.0943359	0.0866136	0.0361749	0.0640383	0.0356535	0.0447876	0.260818	0.0784164	0.0189067
557	T557C	D183D	1.1422	0.835609	1.63267	1.71846	2.18072	1.0586	0.461062	0.372168	0.643821	0.836102	0.511592	0.740088
558	G558T	D184Y	0.0929852	0.0874877	0.943287	0.0387682	0.293884	4.00055	0.013451	0.0269599	0.0893707	0.0967673	0.0423541	0.214448
558	G558A	D184N	0.919654	0.434112	1.10375	0.535585	0.362502	0.113109	0.00703886	0.310378	0.0738433	0.198935	0.254883	1.0848
559	A559T	D184V	0.081747	0.0117725	0.0358717	0.025562	0.027682	0.048311	0.00844663	0.00846484	0.0177224	0.0151914	0.00332457	0.0299254
559	A559G	D184G	0.328195	0.412148	0.502867	0.120488	0.148688	0.268319	0.159603	0.306091	0.155537	0.0757691	0.468114	0.107637
560	T560G	D184E	0.488254	0.0600244	1.19306	0.0297903	0.0322609	2.77758	0.00861334	0.00863191	0.117469	0.0442607	0.0678037	0.213612
560	T560A	D184E	0.240889	0.189066	1.14162	0.0839339	0.282007	0.630457	0.00248903	0.0885509	0.38515	0.428471	0.117561	0.0396825
560	T560C	D184D	0.674891	0.537788	0.826828	0.620909	0.2827	1.78137	0.120624	1.44212	0.59646	0.301583	1.39711	0.80348
561	G561T	G185_	0.127888	0.0793366	0.0464893	0.0615234	0.106601	0.0542624	1.295	0.0855685	0.037323	0.0658138	0.212845	0.0504178
561	G561A	G185R	0.184492	0.0807098	0.190821	0.552954	0.0895862	0.123432	0.355002	0.146344	0.0449024	0.24323	0.0951338	0.111501
562	G562T	G185V	0.0386304	0.0611956	0.0521587	0.0690263	0.0523257	0.0434855	0.331299	0.052002	0.19681	0.0492266	0.0314212	0.0141416
562	G562A	G185E	0.52261	0.88613	0.422024	0.606088	0.157308	1.2433	0.0260687	0.16836	0.221824	0.0535829	0.0638434	0.841487
563	A563T	G185G	0.997685	0.846229	0.789743	0.610669	0.726662	1.25298	0.0425708	4.27745	1.51698	1.87484	1.51186	0.869089
563	A563G	G185G	0.797272	1.46643	0.908282	0.937528	2.28912	1.01593	0.104738	0.438344	1.10878	0.317422	0.342914	0.394267
564	G564C	A186P	0.0164556	0.0165886	0	0	0	0	0.00595104	0	0.0249725	0.0122321	0.00936923	#DIV/0!
564	G564T	A186S	0.0724045	0.158144	0.268026	0.0754687	0.0408639	0.0380353	0	0.0656025	0.032048	0.0627912	0.0412246	0.0309229
564	G564A	A186T	0.0797621	0.072202	0.0784632	0.0407205	0.273406	0.0590026	0.0729965	0.0766936	0.0605223	0.0750203	0.0963885	0.0688258
565	C565A	A186E	0.246833	0.186621	0.116646	0.12864	0.111447	0.064833	0.0148776	0.0596387	0.078039	0.137611	0.140538	0.158129
565	C565T	A186V	0.146406	0.165479	0.119505	0.188672	0.186291	0.181787	0.292009	0.183301	0.16327	0.224254	0.161665	0.144951
566	A566T	A186A	1.00859	1.26419	0.561851	0.244368	1.2327	0.300002	0.0132855	0.306226	0.188791	0.266871	0.357483	1.00557
566	A566G	A186A	0.842586	0.609783	0.760358	1.8791	0.31783	0.680746	0.114613	1.13424	0.357245	0.895885	0.381709	0.523191
567	G567T	V187L	0.0733829	0.0493174	0.092476	0.107084	0.795189	0.0770986	0.00884614	0.044326	0.0835228	0.0545484	0.139272	0.0156704
567	G567C	V187L	0.0105239	0	0	0	0	0	0.00761179	0	0.00798538	0	0	#DIV/0!
567	G567A	V187M	0.0808086	0.093681	0.080194	0.0606445	0.229859	0.130534	0.552331	0.0995753	0.0643821	0.120136	0.473899	0.170835
568	T568G	V187G	0.0348099	0.0233941	0.0658002	0.0145132	0.0628675	0	0	0	0.0264132	0	0	#DIV/0!
568	T568A	V187E	0.0260618	0.00955363	0.0156749	0.0118537	0.00962761	0.00560075	0.0171365	0.0103041	0.00719103	0.0140893	0.0188856	0.0424988
568	T568C	V187A	0.0362022	0.0273711	0.0427701	0.0339609	0.0827493	0.0285265	0.0229115	0.0377215	0.0394877	0.0403658	0.033495	0.0173941
569	G569C	V187V	1.66278	0.901762	2.32749	0.315916	0.228077	1.37657	0.00761179	0.450064	4.51174	3.95053	0.227694	0.080903
569	G569A	V187V	0.678792	0.346212	0.469708	0.945044	2.30954	0.210128	0.268859	15.6128	13.3976	0.15017	0.515308	0.0880061
569	G569T	V187V	0.892218	0.715014	0.903936	0.208743	1.11724	0.26301	0.318022	0.832826	1.0983	0.326839	0.306992	0.53046
570	G570C	A188P	0.00491878	0.0148756	0.0232446	0.0123047	0.0133252	0.00775177	0.0106731	0.00713071	0.0074646	0.00731264	0.0112023	0.0252089
570	G570T	A188S	0.0211709	0.0186743	0.110052	0.0430304	0.0107536	0.022938	0.193322	0.0345276	0.00803208	0.0177043	0.00602699	0.020344
570	G570A	A188T	0.0436366	0.0602817	0.0565177	0.0424512	0.0459719	0.0432991	0.0350686	0.0538878	0.0686743	0.0444504	0.0515308	0.0641927
571	C571G	A188G	0.00793909	0.0160065	0.00750353	0	0.0215073	0.0250232	0.00574223	0.0345276	0.00602406	0.0118029	0.00904049	0.010172
571	C571A	A188D	0.0433272	0.0242652	0.0409501	0.0120429	0.0586875	0.0151737	0.0278559	0.0523424	0.0182644	0.0787276	0.02741	0.0185044
571	C571T	A188V	0.0279338	0.0394234	0.0422421	0.0384332	0.0264858	0.0308157	0.024245	0.0313839	0.0381524	0.0363375	0.0333996	0.0161057
572	T572G	A188A	0.407275	0.537285	0.384931	0.566016	0.0544852	0.265455	0.014547	0.0182229	0.133533	0.0560636	0.0343539	0.0579805
572	T572C	A188A	0.968805	1.40024	1.24916	0.937744	0.989976	1.88125	1.21571	0.211516	0.23709	1.25743	1.60829	0.610866
572	T572A	A188A	1.3052	1.06732	1.66373	0.83345	2.19827	1.97507	0.199986	5.71626	0.761672	2.46063	1.35818	0.560001
573	G573T	V189L	0	0.0600244	0.0675318	0.0595806	0.0322609	0.0563023	0.172267	0.0431596	0.0632526	0.0177043	0.0406822	0.0762901
573	G573C	V189L	0	0	0	0.0738281	0	0.00387588	0.00711537	0.00356535	0.0037323	0.00365632	0.0168035	#DIV/0!
573	G573A	V189I	0.0924177	0.15581	0.0602396	0.765317	0.12734	0.38797	1.28618	0.328013	0.552538	0.527077	0.107053	0.994243
574	T574G	V189G	0.0430979	0	0.0407335	0.0539062	0	0.0509402	0	0.0156196	0	0	0.0490769	#DIV/0!
574	T574A	V189E	0.0263098	0.0265224	0.0944922	0.00658158	0.0213823	0.0248778	0.0114177	0.0114423	0.0199635	0.0156457	0	0.0202258
574	T574C	V189A	0.121149	0.100576	0.0724062	0.0846795	0.111008	0.0786163	0.0786052	0.0903972	0.121667	0.152299	0.13187	0.14381
575	A575T	V189V	0.372333	0.531254	0.942026	1.34697	0.100867	1.12391	0.00414313	0.361229	0.212977	0.370446	0.541399	0.770627
575	A575G	V189V	0.467244	1.46499	0.917993	0.253096	0.269104	0.226125	0.0239493	2.17075	0.0725826	6.36937	0.180148	2.6539
576	T576A	L190I	1.99238	2.50268	2.18603	2.85366	4.85684	0.641351	0.215932	5.60127	1.70493	0.235934	0.926838	2.3313
576	T576C	L190L	1.47142	0.637526	0.607017	0.713672	0.534911	2.86372	0.129093	0.665193	0.654752	0.181771	0.448094	0.547393
577	T577G	L190_	0.0452528	0.0228093	0	0	0.0306479	0	0	0	0.0686743	0.0168191	0	#DIV/0!
577	T577A	L190_	0.0125008	0.0151222	0.0165409	0.00625432	0.013546	0.00985031	0.01085	0.0072489	0.0189708	0.0130092	0.017082	0.0128134
577	T577C	L190S	0.0598582	0.0434462	0.0724151	0.0628906	0.0551338	0.0641469	0.0415628	0.0381814	0.0290685	0.0818706	0.0354445	0.0521518
578	A578G	L190L	0.929127	0.640601	0.905453	0.50279	0.877052	1.87015	0.146244	0.55483	2.694	0.125248	0.323438	0.767933
578	A578T	L190F	0.189239	0.0891636	0.0447142	0.0411648	0.0557235	0.0194499	0.00892655	0.0342922	0.0374587	0.0290511	0.0281077	0.0131774
579	A579C	K191Q	0.0678792	0.250902	0.0855403	0.113203	0.0306479	0	0.490961	0.656025	0.0171686	0.100914	0.0515308	#DIV/0!
579	A579G	K191E	0.0280638	0.054813	0.0397862	0.0175509	0.0403887	0.0400808	0.0190295	0.0266987	0.0266179	0.0443294	0.0539276	0.0359569
579	A579T	K191_	0.00275932	0.00649045	0.0069545	0.00115044	0.0049834	0.00289903	0.00598732	0.00133338	0.00697909	0.00752073	0.0104737	0.0271047
580	A580C	K191T	0.204715	0.0434462	0.0305501	0.0269531	0.0145942	0	0.015586	4.53751	0.016351	0.136154	0.0368077	0.0414146
580	A580T	K191I	0.0208059	0.0209741	0.00983222	0.0325296	0.014091	0.0245918	0.00376215	0.00754052	0.019734	0.0193323	0.0236923	0.0399865
580	A580G	K191R	0.0452528	0.0267419	0.0221225	0.0292767	0.0507276	0.0233622	0.0880343	0.0463742	0.0189446	0.0417577	0.0195462	0.00999664
581	A581T	K191N	0.0502809	0.0225277	0.0369619	0.0489149	0.0151348	0.0132067	0.0282858	0.0161982	0.0254349	0.0166114	0.0254473	0.0214743
581	A581G	K191K	2.07508	1.33554	1.43505	1.05011	3.18577	0.370657	0.124893	3.78078	0.27786	0.331955	9.66541	1.09476
582	T582A	Y192N	0.0128074	0.0129109	0.00806984	0.0427182	0.0115652	0.0100919	0.0030878	0.00309446	0.00971806	0.0285607	0.00972279	0.0218794
582	T582C	Y192H	0.061791	0.0311452	0.053248	0.0340973	0.100929	0.0343693	0.0328621	0.0553274	0.035854	0.0310714	0.0248341	0.0186283
583	A583T	Y192F	0.0274259	0.0138238	0.0259213	0.068608	0.0557235	0.0324165	0.00991839	0.0298193	0	0.0101934	0.0624616	0.0351397
583	A583G	Y192C	0.111193	0.106878	0.0928723	0.0743906	0.129597	0.0815043	0.185162	0.0974666	0.0863334	0.0999534	0.167843	0.0861424
584	C584T	Y192Y	0.540114	1.87625	2.78006	4.50074	1.02819	1.01223	0.364261	0.497309	1.48979	0.444892	1.0223	0.879059
585	A585T	N193Y	0.0113844	0.00286909	0.00537989	0.0142394	0.00385508	0.0134559	0.0061756	0.0144408	0.00431914	0.0676994	0.00972279	0.00729314
585	A585G	N193D	0.137966	0.335649	1.51086	0.478582	0.159469	0.259464	0.0904751	0.174673	0.0809575	1.5356	0.0900741	0.155557
586	A586T	N193I	0.00342824	0	0.0291615	0.02144	0	0.0243124	0.0024796	0.00993978	0	0.0127417	0.00780769	0.0131774
586	A586G	N193S	0.0542091	0.0510833	0.0612593	0.0781219	0.0415024	0.057573	0.143197	0.0521062	0.0608054	0.0613196	0.0697813	0.0105694
587	C587A	N193K	0.121834	0.087728	0.0658002	0.217698	0.0707259	0.20572	0.0377662	0.0504635	0.0264132	0.556323	0.118917	0.0669006
587	C587G	N193K	0.357041	0.242741	0.0431625	0.0207712	0.0112469	0.137398	0	0.0120372	0	0.138873	0.0661863	0.106386
587	C587T	N193N	1.54856	3.01543	3.00176	2.72103	1.88949	0.472715	0.205693	0.668062	3.74873	3.57984	0.702048	4.3512
588	C588G	R194G	12.1565	9.02003	13.2199	10.2912	17.0374	1.70997	1.41337	12.4272	16.2399	23.0039	1.69817	3.82144
588	C588T	R194C	0.0424703	0.0487189	0.0235305	0.086093	0.0634779	0.0323116	0.128169	0.0424612	0.0488943	0.0489876	0.0533652	0.0300223
588	C588A	R194S	1.42278	0.902062	1.70718	1.1768	0.938484	1.09593	0.0120197	0.493872	0.356951	0.349685	7.47342	0.466792
589	G589C	R194P	0.0125702	0.0126718	0.0178209	0.0628906	0.0170266	0.0198101	0.00454593	0.0364458	0.0333833	0.00934393	0.0214712	0.0241585
589	G589T	R194L	0.0523022	0.0481402	0.0193433	0.173502	0.0246415	0.0430048	0.0115133	0.0247246	0.0138039	0.0321168	0.0233054	0.0116544
589	G589A	R194H	0.452528	0.708824	0.6713	0.937417	0.193058	1.2251	0.0867664	0.23245	0.887719	0.483824	0.44633	0.413929
590	C590T	R194R	2.75827	0.714449	0.37339	1.29375	0.473502	4.29029	0.639028	0.329748	5.56661	2.71063	0.283556	2.083
591	A591T	I195L	0.0485765	0.293814	0.0507442	0.0287805	0.0415565	0.0664812	0.0166427	0.316894	0.0426789	1.05856	0.0320248	0.0262059
591	A591G	I195V	1.94355	1.00205	1.59566	0.77162	3.02026	1.68081	1.52464	4.05951	0.735167	1.22046	1.1187	0.857318
592	T592A	I195K	0.0205695	0.0414714	0.038882	0.025728	0	0.0162082	0.0297552	0.00745483	0.0312156	0.0611603	0.0117115	0.105419
592	T592C	I195T	0.0873847	0.0723605	0.0766913	0.0468427	0.0591822	0.0663979	0.0316021	0.0633404	0.101827	0.0672763	0.0746308	0.0719758
593	A593C	I195I	0.226264	0.0622071	0.116646	0.12864	0.0835852	0.0162082	0.0297552	0.044729	0	0.259931	0.0936923	0.500741
593	A593G	I195M	0.132199	0.0922623	0.148975	0.146274	0.144631	0.060098	0.0367761	0.125308	0.0887364	0.249452	0.11001	0.0716613
593	A593T	I195I	1.00122	0.185325	0.446413	1.3266	0.785352	0.200577	0.214795	0.684726	0.115888	0.340586	0.125606	1.77203
594	A594C	I196L	0.0452528	0.0152062	0	0.0188672	0	0.011886	0.0109102	0.0109338	0.0228914	0.0336382	0	0.0386537
594	A594T	I196L	0.0145196	0	0.0182974	0.00302682	0.0065557	0.00762741	0.0910159	0.00877039	0.00550863	0.00899416	0.0137783	0.00930168
594	A594G	I196V	0.37976	0.758781	0.264358	0.162125	1.01646	0.3745	1.10692	0.0873601	0.869644	1.59908	0.189033	2.21142
595	T595A	I196K	0	0.00265224	0	0.00658158	0.00356371	0.00207315	0	0.00572115	0.00199635	0.00195571	0	0.00674192
595	T595C	I196T	0.0303937	0.0221284	0.0303221	0.046464	0.0160101	0.098459	0.00977036	0.0428375	0.0204998	0.0338892	0.0115367	0.0259614
596	A596G	I196M	0.0712643	0.10776	0.0707223	0.124791	0.0627437	0.0589623	0.291226	0.04649	0.0513705	0.145677	0.202877	0.0593501
596	A596T	I196I	0.819874	2.51975	1.14725	0.223077	0.533634	0.845307	0.338859	0.987897	2.8621	0.352211	0.0606244	0.11255
597	A597T	T197S	0.0202625	0.00170219	0.0047877	0.033792	0.491739	0.00798316	0.00244259	0.0110153	0.163998	0.0100412	0.00192279	0.0108173
597	A597G	T197A	0.0141858	0.0214507	0.0321782	0.0195178	0.0249795	0.0245918	0.0328333	0.0236498	0.0182988	0.0347981	0.0177692	0.025446
598	C598T	T197I	0.21118	0.111512	0.142567	0.125781	0.10897	0.213949	0.014547	0.109338	0.106827	0.112127	0.0343539	0.115961
599	T599A	T197T	0.64983	0.567495	0.48758	0.806006	1.11313	0.0841532	0.706983	0.396239	0.559009	0.106297	0.15047	0.160026
599	T599C	T197T	1.06397	1.33632	1.03583	3.47609	0.68646	1.18046	0.344829	0.37437	2.22861	0.578403	3.08964	0.285557
600	G600A	E198K	0.0455056	0.0356793	0.0836288	0.0505936	0.07876	0.0876513	0.133483	0.0586391	0.0402838	0.0526183	0.0374246	0.048587
601	A601C	E198A	0.35506	1.25627	0.427701	0.29607	1.23535	0.389496	0	0.0605562	0.607503	0.0465759	0.0396391	0.338963
601	A601T	E198V	0.00720586	0.0116226	0.0163453	0.00721039	0.00585629	0.0113561	0.00521189	0.0135801	0.00984186	0.00749895	0.00820554	0.0553954
601	A601G	E198G	3.20034	5.61867	2.95191	3.12273	2.89159	4.66843	1.79265	3.07767	4.03651	3.93411	1.06882	3.38355
602	A602C	E198D	3.79562	3.41962	3.19616	2.16753	1.86738	5.63896	1.93593	2.72581	1.86592	1.20993	3.1278	2.51249
602	A602T	E198D	2.93716	3.19904	4.0403	2.40646	4.5143	1.16842	0.288195	4.25798	12.8905	0.920289	0.444007	2.59636
602	A602G	E198E	1.65587	0.684921	1.4072	0.275833	0.469647	2.09228	0.102341	0.61075	1.08041	0.404605	0.441278	0.981585
603	A603C	T199P	0.0288848	0.0679425	0.1092	0.0481715	0.07825	0.0227605	0.013928	0.0558319	0.0511404	0.107356	0.065784	0.0863539
603	A603T	T199S	0.0190825	0.0151146	0.00644129	0.0102292	0.00738504	0.265288	0.00788692	0.0098799	0.0382673	0.0466071	0.221955	0.0034928
603	A603G	T199A	0.0314412	0.0339592	0.0413905	0.0252811	0.0273778	0.0283141	0.0974611	0.0260457	0.022153	0.0225367	0.0179015	0.0215808
604	C604T	T199I	0.0835436	0.105274	0.11844	0.156743	0.00943012	0.230406	0.0453194	0.0958806	0.116218	0.155253	0.0396391	0.749286
605	C605T	T199T	3.68853	1.23945	3.60722	0.512618	1.88514	0.208566	0.0741072	2.47557	16.5531	0.291954	1.01117	0.109397
605	C605A	T199T	0.492224	1.64067	0.562765	0.0893709	0.516175	0.0625581	0.0516801	0.598479	0.277107	2.50221	0.18081	1.63769
606	A606T	I200L	0.0468132	0.0314611	0.0147483	0.0683122	0.0211365	0.0307398	0.270875	0.0395877	0.0177606	0.0115994	0.0177692	0.0299899
606	A606C	I200L	0.0702199	0.0157305	0.0368708	0.0390356	0.0211365	0.0307398	0.00564322	0.0565539	0.0059202	0.0115994	0	#DIV/0!
606	A606G	I200V	0.24461	0.320563	0.606874	0.0458932	0.36032	0.137332	0.0265384	0.312499	2.25048	0.120461	0.0452635	0.795273
607	T607A	I200K	0.0171846	0.011549	0.0189488	0.00716475	0.00387948	0.00902737	0.00828625	0.0186843	0.00434647	0.027677	0.00978433	0.011009
607	T607C	I200T	0.0432853	0.0376849	0.0409106	0.0221484	0.0373105	0.0573631	0.0412691	0.0413581	0.0223938	0.0424133	0.0448094	0.0605014
608	A608T	I200I	1.17261	0.93235	0.821062	0.727144	1.26171	0.351376	0.0310583	7.61851	2.14294	3.16984	5.89031	1.80713
608	A608G	I200M	0.137966	0.108483	0.0495508	0.0793802	0.074751	0.0326141	0.183611	0.0680026	0.0523432	0.0697376	0.0848373	0.0530309
609	A609T	K201_	0.021549	0.00482736	0.00226297	0.0269531	0.0129727	0.0150934	0.0103907	0.00694207	0.00726712	0.00711919	0.00545299	0.00306775
609	A609G	K201E	0.0264894	0.0333794	0.0500724	0.0358937	0.0179402	0.0417461	0.0957972	0.0176007	0.0284747	0.0278951	0.0276507	0.0282832
610	A610T	K201I	0.245119	0.0601912	0.359388	0.23584	0.595931	0.0520014	0.0113648	0.0933925	0.0238452	0.0700795	0.329224	0.028185
610	A610G	K201R	0.624051	0.978592	0.441498	0.57058	0.944153	0.199858	0.0145176	0.227493	0.34891	3.17528	0.0519464	0.392771
611	A611C	K201N	0.0196751	0.0198342	0.00929786	0.0246094	0.0266503	0.0310071	0.00711537	0.0142614	0	0.0365632	0	0.0252089
611	A611T	K201N	0.00386776	0.0350912	0.0292445	0.183834	0.0261948	0.435822	0.016785	0.053267	0.0176088	0.0287506	0.2026	0.0148668
611	A611G	K201K	0.758523	1.25777	0.749496	0.73582	0.65966	2.00195	1.59913	0.220237	2.0635	0.270707	0.289554	0.560478
612	A612G	S202G	0.226264	0.231772	0.296632	0.228232	0.12358	0.290441	0.0871059	0.423242	0.168917	0.311967	0.361547	0.210413
612	A612T	S202C	0.00274259	0.00829428	0.00518426	0.0137216	0.00742979	0.0064833	0.00991839	0.00198796	0.0145673	0.0101934	0.0249846	0.0105419
613	G613C	S202T	0	0.0547423	0.359269	0.7245	0.0245183	0.0285265	0	0	0.0549394	0	0	#DIV/0!
613	G613A	S202N	0.290911	0.325847	0.229126	0.262793	0.131348	0.356581	0.198722	0.304583	0.245265	0.252286	0.588923	0.289902
614	T614G	S202R	0.0133096	0.0268344	0.0754767	0.0166475	0.108169	0.0209754	0	0.154359	0.0100992	0.0593615	0	0.0170531
614	T614A	S202R	0.0295127	0.0396683	0.0185957	0.0246094	0.0133252	0.00775177	0.0142307	0.0142614	0.0671814	0.0438759	0.0672141	0.0252089
614	T614C	S202S	0.919158	0.876187	0.867519	0.463395	1.02102	0.238394	0.116829	1.22563	0.104081	0.759479	0.210211	1.85439
615	T615G	W203G	0.0461763	0.00930991	0.0087286	0	0.0250187	0.00727717	0.00667973	0.0133883	0.0140152	0.0343246	0.0105165	0.0118328
615	T615A	W203R	0.00268563	0.00270733	0.00380743	0	0.00181887	0.010581	0.00291371	0.00973331	0.00611344	0.00299449	0	0.00516147
615	T615C	W203R	0.123516	0.0187323	0.011364	0.0177734	0.0177669	0.0155035	0.113055	0.023769	0.0140998	0.0316881	0.0224047	0.00980347
616	G616C	W203S	0.00983757	0.0297512	0	0.0123047	0.0266503	0	0	0.0285228	0.0074646	0.0146253	0.0224047	#DIV/0!
616	G616T	W203L	0.0163073	0.0328782	0.046238	0.0305954	0.00552214	0.0192747	0.0117948	0.0177304	0.0247475	0.0212133	0.0139272	0.0156704
616	G616A	W203_	0.0357259	0.0240098	0.0292638	0.0238322	0.0419392	0.0225209	0.036176	0.0258957	0.0108433	0.131012	0.0569551	0.0366193
617	G617T	W203C	0.0592596	0.0271539	0.0254584	0.0134766	0.0437827	0.0297151	0.0194826	0.0546688	0.016351	0.0360409	0.00613462	0.0207073
617	G617A	W203_	0.0634385	0.0426342	0.0519637	0.079348	0.0401001	0.0633182	0.107063	0.0459831	0.0320908	0.0565876	0.0529756	0.276356
618	A618C	R204R	1.02238	0.946163	0.865963	0.118793	0.204319	0	0	0.121486	0.0593482	0.0539872	3.11729	0.701492
618	A618G	R204G	0.688587	0.32091	0.29254	0.191122	0.149923	0.771821	0.109811	0.341502	0.0862145	0.255563	0.603423	0.215858
618	A618T	R204W	0.0156898	0.0549421	0.00858525	0.024789	0.0201337	0.0266785	0.0113482	0.0484836	0.0162913	0.00429684	0.0131648	0.0137545
619	G619C	R204T	0.0430979	0	0.0203667	0.134766	0.0291885	0	0.015586	0	0.016351	0.0800908	0	#DIV/0!
619	G619T	R204M	0.193941	0.0130339	0.0427701	0.0646875	0.00875654	0.0356581	0.0280549	0.0468589	0.00981061	0.0913036	0.0147231	0.0414146
619	G619A	R204K	0.405715	0.534838	0.4395	1.03054	0.42273	2.17883	0.239273	1.93188	10.519	0.273745	0.110169	0.271909
620	G620T	R204S	0.271517	0.288918	0.983713	0.415078	0.122592	0.0950883	0.643704	0.142139	0.274697	0.112127	0.0171769	0.251249
620	G620A	R204R	0.56411	1.51854	1.13077	0.131812	0.780892	0.317504	35.3536	0.552679	0.249297	0.253438	0.155298	2.61309
621	A621G	K205E	0.123188	0.159665	0.0807881	0.0723242	0.0851331	0.0752783	0.0527328	0.0892923	0.133533	0.0990457	0.114513	0.106298
621	A621T	K205_	0.00741849	0.0324066	0.0210345	0.00927894	0.013398	0.0214338	0.00715425	0.0233014	0.0168871	0.023896	0.0112636	0.0126733
622	A622C	K205T	0.159716	0.0536689	0.0251589	0.033295	0.0721127	0.031463	0.0192534	0.0289423	0.0403966	0.0989358	0.121249	#DIV/0!
622	A622T	K205M	0.294632	0.493928	0.172311	0.346125	0.0837856	0.0590026	0.0847702	0.273737	1.06223	0.396882	0.10751	0.296159
622	A622G	K205R	0.715714	0.75681	0.716713	0.230906	1.25028	4.52067	0.050671	0.445356	0.768635	0.718505	0.405347	0.902458
623	G623T	K205N	1.73141	3.35197	6.0622	0.295312	1.14596	0.201546	0.0426922	18.1976	0.298584	2.69105	0.201642	2.11755
624	A624C	N206H	0	0.0364948	0.0855403	0.0452812	0.269702	0.114106	0	0.0656025	0.741682	0.0134553	0.0206123	0.0927688
624	A624T	N206Y	0.0691362	0.133054	0.0712836	0.0786133	0.0255399	2.33264	0.118194	0.168562	0.0476905	0.0373757	0.0214712	0.11274
624	A624G	N206D	0.261002	0.458079	0.225386	0.218421	0.228905	0.423163	0.033953	0.171492	0.0840619	0.245656	0.0342113	0.577399
625	A625T	N206I	0.0242426	0.048877	0.0763753	0.0505371	0.032837	0.012735	0.0175343	0.0585737	0.0367898	0.0120136	0.0644135	0.0207073
625	A625G	N206S	1.28677	1.82648	0.798267	2.28351	0.842232	0.454573	0.226117	3.71831	0.439044	0.336382	0.853602	1.70622
626	T626C	N206N	1.00949	0.631642	0.440861	1.43681	4.76221	0.466299	0.0654614	0.923482	0.644482	0.382957	0.190268	0.142721
627	A627T	I207L	0.135758	0.0380155	0.0356418	0.0283008	0.0204319	0.154519	0.0272756	0.0546688	0.04006	0.151372	0.0257654	0.0386537
627	A627G	I207V	0.405894	0.738255	0.305268	0.133943	0.386023	0.0421909	0.106187	0.323005	0.334197	2.07221	0.0590047	0.400552
628	T628A	I207K	0.532815	0.0294313	0.0482889	0.0182586	0.0296593	0.166788	0.0211166	0.222202	0.0276912	0.0542551	0.099737	0.0187034
628	T628C	I207T	1.00266	1.5877	0.109022	0.177574	0.162254	0.223737	0.0481334	0.0932585	0.397234	0.128616	0.0606244	0.409274
629	A629T	I207I	0.86933	0.612249	0.709084	0.283008	0.516175	3.88486	0	1.36384	1.48192	0.327529	0.122047	0.22887
629	A629G	I207M	0.279745	0.514246	0.163304	0.885043	1.03646	0.544597	0.142825	0.131205	0.118619	0.140669	1.15242	0.158129
630	T630A	L208M	0.668219	0.243015	0.407715	0.312102	0.0458286	0.0233277	0.0183537	0.165539	0.176499	0.0503	0.0288958	0.119212
630	T630C	L208L	1.53732	1.73014	1.53867	1.03753	1.91428	2.56751	0.242173	2.58778	1.14658	1.88705	2.20885	0.950717
631	T631A	L208_	0.00983757	0.00165285	0.00154964	0.00205078	0.00222086	0.00452186	0.00177884	0.00297113	0.00684255	0.0201098	0.00280059	0.00210074
631	T631C	L208S	0.0150009	0.0146181	0.0179587	0.0356496	0.0149006	0.0145785	0.0141049	0.0206594	0.00986482	0.0189563	0.00740221	0.00512535
632	G632A	L208L	0.858243	0.519108	1.04344	6.26521	1.19421	0.725458	0.141081	2.97756	0.213127	0.342181	0.355385	0.334887
633	A633T	R209_	0.00264636	0.0115603	0.0233443	0.0110334	0.0023897	0.00486563	0.0625265	0.00447581	0.0033467	0.00983572	0.0030135	0.0169534
633	A633G	R209G	0.0573979	0.0620547	0.051104	0.0541044	0.0484507	0.0465391	0.0391084	0.0560757	0.0454462	0.0500862	0.062519	0.0458302
634	G634T	R209I	0.0754213	0.0760309	0.079204	0.0733724	0.0340532	0.0792403	0.024245	0.0728917	0.0572286	0.0249172	0.0763419	0.0751599
634	G634A	R209K	0.172675	0.0900366	0.135064	0.253218	0.0725871	0.145448	0.0990534	0.185586	0.144577	0.12393	0.0949251	0.160209
635	A635T	R209S	0.0104752	0.00633591	0.0158408	0.0366862	0.00851331	0.0115559	0.162138	0.00455573	0.00635873	0.00311464	0.0119284	0.00536856
635	A635G	R209R	1.69835	1.58505	1.73255	1.20193	1.39214	1.44014	0.072911	0.968948	0.521293	2.03051	3.60715	0.582613
636	A636T	T210S	0.103764	0.0261508	0.0817264	0.580436	0.249868	0.0953912	0.00416952	0.0877486	0.0306191	0.0707044	0.124724	0.0147721
636	A636G	T210A	1.25214	1.20468	0.927033	1.39718	1.52942	3.44724	0.141409	2.50229	0.289199	0.451502	0.858013	0.53055
637	C637T	T210I	0.0586008	0.036101	0.0430778	0.0488647	0.0837856	0.0641333	0.233118	0.0519157	0.0469357	0.0338802	0.0259508	0.0583976
638	A638C	T210T	1.65927	1.92151	0.570269	2.65856	2.21036	1.7613	0.406654	0.556627	0.0624312	0.122321	0.640231	#DIV/0!
638	A638T	T210T	0.962218	0.484997	1.4947	2.56494	0.167757	0.594928	0.377264	0.757882	1.95722	0.393035	0.0895008	2.05983
638	A638G	T210T	1.06585	0.49671	1.07034	0.597621	1.11701	0.79914	0.0780885	0.188982	0.965623	0.263812	0.130789	1.04041
639	C639T	Q211_	0.0362022	0.0255464	0.0461918	0.0316969	0.0539403	0.0271002	0.0497507	0.0314892	0.0384576	0.0228739	0.0247348	0.0324691
640	A640C	Q211P	0.0331118	0.0333794	0.0312952	0.0138053	0.0149502	0.0173942	0.0079831	0.0240009	0.0167498	0.00820443	0.0125685	#DIV/0!
640	A640T	Q211L	0.00696197	0.0122819	0.00987003	0.0130619	0.00471506	0.0041144	0.00251775	0.00378476	0.00924462	0.0142315	0.00198195	0.00669006
640	A640G	Q211R	0.0285576	0.0487189	0.0508674	0.0590744	0.062486	0.0276956	0.0325718	0.0374189	0.0483387	0.0383736	0.0462776	0.033775
641	A641C	Q211H	0.868854	0.182474	0.222405	0.316969	0.220665	0.199685	0.222569	0.144326	0.137349	0.134553	0.206123	0.139153
641	A641T	Q211H	0.0127115	0.0115328	0.032438	0.0270288	0.0241051	0.0951551	0.0303403	0.011978	0.0212196	0.0113387	0.0680322	0.0162867
641	A641G	Q211Q	1.49746	1.97404	2.12684	2.69629	2.28652	2.9056	11.9859	2.62062	2.75946	4.66347	1.76376	1.23165
642	G642A	E212K	0.0646469	0.152062	0.101834	0.148242	0.175131	0.161311	0.0467581	0.0859081	0.106282	0.0800908	0.122692	0.0828293
642	G642T	E212_	0.0532386	0.0805033	0.106925	0.0499426	0.0901409	0.0157315	0.178094	0.0578846	0.060595	0.0742018	0.106093	0.0852654
643	A643T	E212V	0.0168644	0.0226676	0.0159392	0.0246094	0.0418791	0.0243627	0.0670878	0.0122241	0.0149292	0.0250719	0.0416087	0.0288102
643	A643G	E212G	0.0444263	0.0489514	0.0449184	0.0684905	0.117554	0.0415197	0.0179346	0.0419377	0.0235186	0.0483837	0.0352951	0.0264751
644	G644T	E212D	0.279059	0.0152062	0.0285134	0.047168	0.143024	1.12323	0.0163654	0.0765363	0.0343371	0.0953081	0.146004	0.0193268
644	G644A	E212E	1.67627	0.764593	5.1023	0.255106	0.310796	0.718185	0.0276597	0.157076	15.8773	0.175297	0.515308	0.41648
645	T645A	S213T	0.00729884	0.00981044	0.00459894	0.00608619	0.00988642	0.0153368	0.00703886	0.0246891	0.00553825	0.00361701	0.00277047	0.00935169
645	T645C	S213P	0.0426626	0.0245757	0.0360018	0.0285866	0.0350851	0.0108055	0.0672247	0.034237	0.0265911	0.0407735	0.0381709	0.0351397
646	C646A	S213Y	0.0242426	0.0325847	0.0458252	0.0202148	0.0218914	0.0191026	0.0233791	0.0410016	0.0306582	0.0540613	0.0552116	0.0207073
647	T647G	S213S	0.913759	0.429867	0.773153	0.957873	0.0707259	0.130289	0.0251775	0.0693873	0.290545	6.10662	0.00990977	0.0223002
647	T647C	S213S	0.71997	1.07242	0.942869	0.953625	1.61347	1.51999	0.218614	1.04742	0.309872	2.01261	0.798582	0.741889
647	T647A	S213S	0.734839	0.915719	0.805962	0.693759	0.682689	1.18163	0.217404	0.822138	2.454	0.580798	2.72309	1.85963
648	G648C	E214Q	0.0377107	0.0570232	0.0178209	0	0.0510798	0.0445727	0	0.0273344	0.0143071	0.0280318	0.0214712	0.0483171
648	G648T	E214_	0.0416118	0.0209741	0.0147483	0	0.0211365	0.0532823	0.0338593	0.0113108	0.059202	0.0270652	0.00592308	0.00666442
648	G648A	E214K	0.114116	0.0872703	0.0892594	0.0541406	0.0479706	0.13333	0.019923	0.0684548	0.0447876	0.0848267	0.0851378	0.105877
649	A649C	E214A	0.0291954	0	0.0137968	0.0365171	0	0.0115026	0.0105583	0.0211621	0.044306	0.0868081	0.0332457	#DIV/0!
649	A649T	E214V	0.023508	0.0256728	0.0351789	0.0147017	0.015921	0.00926185	0.0127522	0.0141997	0.0133781	0.0174744	0.0200769	0.00752993
649	A649G	E214G	0.0509276	0.0396045	0.0343811	0.0618795	0.0512441	0.0493022	0.063146	0.0369146	0.0331226	0.0746313	0.0563359	0.0540654
650	A650C	E214D	0.0167603	0.0168958	0	0	0	0.0132067	0	0	0	0.0498343	0.0572564	#DIV/0!
650	A650T	E214D	0.0147564	0.0123963	0.0255691	0.0246094	0.00666259	0.00387588	0.0106731	0.0142614	0.0111969	0.0127971	0.0252053	0.0126045
650	A650G	E214E	2.21204	1.90199	3.05813	1.24415	0.636458	4.3929	0.139079	0.606771	0.611048	1.23268	1.80275	1.78758
651	T651A	C215S	0.0257536	0.0111265	0.0104317	0.018407	0.0149502	0.0202932	0.207561	0.0160006	0.0139582	0.013674	0.025137	0.0141416
651	T651C	C215R	0.0245782	0.0116597	0.015031	0.0217003	0.0215417	0.0284809	0.0219599	0.0199113	0.0120674	0.0193446	0.0214026	0.00740965
652	G652T	C215F	0.156644	0.0526368	0.1316	0.108849	0.0471506	0.082288	0.0377662	0.100927	0.105653	0.129378	0.0990977	0.111501
652	G652A	C215Y	0.134681	0.119477	0.137475	0.0943359	0.10216	0.0679202	0.237687	0.128862	0.0572286	0.0880999	0.0920193	0.138049
653	T653A	C215_	0.010839	0.0109266	0.00512217	0	0.0110112	0.0170817	0.0117595	0.0235698	0.0123367	0.00805704	0.0215997	0.00694377
653	T653C	C215C	0.942767	0.693223	0.767347	0.455032	0.255399	2.78448	0.0946623	0.162398	1.01665	0.314945	0.22229	2.62618
654	A654T	T216S	0.0806833	0.010609	0.0961499	0.0702035	0.00475161	0.0469913	0.00761179	0.038141	0.0159708	0.0208609	1.68973	0.0134838
654	A654G	T216A	0.504628	0.61525	0.676725	0.957013	0.520208	1.09086	0.0495267	1.03691	0.356926	1.72396	0.110181	0.877336
655	C655A	T216N	0.0780221	0.235958	0.132735	0.0390356	0.0634094	0.0860713	0.0677187	0.0904862	0.0473616	0.127593	0.0355385	0.11996
655	C655G	T216S	0.0583907	0.0147157	0.0689841	0.12781	0.0197728	0.0230052	0.0316749	0.0529053	0.0553825	0.0651061	0.0166228	0.0374068
655	C655T	T216I	1.50739	0.544277	0.805259	0.46062	0.634094	0.464785	0.171554	0.291818	1.7358	0.939549	1.40022	0.395867
656	C656G	T216T	1.5192	1.62923	1.4053	1.03096	0.284588	2.81444	0.0350686	1.07776	0.171686	0.2643	0.680942	0.0828293
656	C656T	T216T	1.60073	3.36352	0.606442	0.963071	0.20127	0.167646	3.34635	0.46754	0.589369	0.0953918	1.64591	3.79469
656	C656A	T216T	0.901847	0.284712	0.546002	0.42953	0.143458	0.328763	0.28088	0.130275	0.141245	0.465209	0.098676	0.283734
657	T657G	C217G	0.166721	0.192078	0.247617	0.148951	0.193566	0.225209	0.15504	0.189902	0.0813248	0.203599	0.0813644	0.106806
657	T657C	C217R	0.0889362	0.0984447	0.118669	0.0992436	0.126371	0.106493	0.166491	0.107442	0.0985787	0.0946276	0.0963099	0.0960756
657	T657A	C217S	0.00562646	0.00891304	0.00683715	0.0100536	0.00870988	0.0126672	0.0110459	0.0134002	0.00548906	0.016132	0.00640702	0.00720894
658	G658T	C217F	0.0775762	0.130339	0.01222	0.0646875	0.0525393	0.0713162	0.074813	0.0374872	0.107917	0.0864981	0.0294462	0.0993951
658	G658C	C217S	0.0527949	0	0	0	0	0.0237721	0.0109102	0.0273344	0.00572286	0.0168191	0.00858846	0.164278
658	G658A	C217Y	0.0556387	0.0635668	0.0490805	0.0672723	0.0653152	0.0540717	0.109997	0.0497396	0.0436251	0.0758237	0.0443503	0.05703
659	T659G	C217W	0.0274259	0.0552952	0	0.034304	0.037149	0	0	0.0198796	0.0312156	0	0	0.0702794
659	T659A	C217_	0.0136612	0.00860728	0.00322794	0.0128154	0.0185044	0.0134559	0.00247024	0.00495113	0.00388722	0.00126936	0.00583367	0.00218794
659	T659C	C217C	1.29662	1.08492	0.745707	0.457505	1.77377	0.9127	0.0864905	0.198847	0.360273	0.368625	0.566038	0.727009
660	G660C	V218L	0.287972	1.38929	0.942887	0.051456	1.1284	0.96439	0.0074388	2.50482	0.31996	0.0688053	0.421615	2.85949
660	G660A	V218I	2.25618	2.76318	4.77193	2.24789	0.73555	2.66927	0.149626	2.6897	0.814281	0.989923	0.7656	1.49093
661	T661A	V218E	0.0266193	0.0178896	0.083863	0.0998851	0.0360564	0.0209754	0.0449245	0.0707478	0.0201983	0.0395743	0.0606244	0.0341062
661	T661C	V218A	0.0411389	0.109485	0.217739	0.10497	0.0668681	0.0181532	0.0511789	0.0536748	0.039956	0.0574907	0.0824493	0.0337341
662	A662T	V218V	1.5956	1.44261	2.57732	6.0424	1.99012	1.80375	0.0106269	0.272634	3.59202	0.292696	0.224192	1.18596
662	A662G	V218V	0.922197	0.625527	0.876464	0.536	0.325053	0.133718	0.606262	1.74567	0.362881	3.48359	1.45809	0.105419
663	A663C	N219H	0.0724045	0.0547423	0.0513242	0.0452812	0	0.0285265	0	0.0131205	0.0274697	0.0403658	0	0.0695766
663	A663T	N219Y	0.0113132	0.0114046	0.0137475	0.0141504	0.0218914	0.00509402	0.0163654	0.0128862	0.0134896	0.0168191	0.00552116	0.00414146
663	A663G	N219D	0.118117	0.0881443	0.0594433	0.0498861	0.112202	0.0991175	0.0221903	0.0455882	0.0221154	0.100344	0.200883	0.0412742
664	A664C	N219T	0.0226264	0.0228093	0	0.113203	0	0.0713162	0	0.0164006	0.0686743	0.0168191	0.0257654	0.0579805
664	A664T	N219I	0.0367909	0.0111265	0.0173862	0.0138053	0.0099668	0.0144952	0.0186272	0.00800031	0.00837491	0.0164089	0.00418949	0.0282832
664	A664G	N219S	0.0462437	0.0516122	0.0624382	0.0392493	0.0492156	0.036439	0.058533	0.0167598	0.013785	0.0491068	0.0282103	0.0169286
665	T665A	N219K	0.0235419	0.100203	0.0370839	0.0163588	0.0177155	0.0103058	0.0113517	0.104281	0.0436657	0.0174996	0.0208506	0.0201088
665	T665C	N219N	0.519076	1.05229	1.44664	1.16057	0.703099	0.242715	0.0453829	0.407948	0.128404	0.154057	1.23414	0.153478
666	G666A	G220S	0.0382418	0.0353383	0.0572277	0.0358742	0.0906487	0.158202	0.0207448	0.0554388	0.0338535	0.0497466	0.0471761	0.0244988
667	G667C	G220A	0.0184705	0.0930991	0.0087286	0	0.0250187	0.0145543	0.00667973	0.0200824	0.0140152	0.0274597	0.0315495	0.0236655
667	G667T	G220V	0.0532386	0.0536689	0.0670904	0.0665901	0.0480751	0.097885	0	0.102906	0.0942588	0.0791486	0.0303122	0.0454749
667	G667A	G220D	0.02221	0.0391816	0.0760941	0.0625048	0.0413653	0.0393771	0.20281	0.0603704	0.0463446	0.0309554	0.0252912	0.0320138
668	T668G	G220G	1.784	0.535141	0.148051	0.163274	0.0825136	0.699448	0	1.14804	0	0.0129378	0.0693684	0.178402
668	T668A	G220G	1.22183	1.56176	0.752251	0.196441	0.930254	1.79969	1.88683	0.497807	2.76919	2.39227	0.169748	3.46178
668	T668C	G220G	0.980648	1.16363	2.37698	0.882882	1.41548	1.11079	0.088661	0.720443	0.251134	0.553549	0.686302	0.527452
669	T669G	S221A	0.452528	5.35522	0.0743829	0	0.079951	0.341078	0	0.0142614	3.1202	0.468009	0.470498	0.0504178
669	T669A	S221T	0.179219	0.065492	0.139744	0.509974	0.157791	0.0423661	0.0226846	0.0341003	2.19452	0.0799323	0.0408165	0.0947206
669	T669C	S221P	0.0285057	0.0395121	0.0426579	0.0386257	0.0402203	0.0383723	0.0343629	0.0223841	0.0234322	0.0256038	0.0541006	0.0380449
670	C670A	S221_	0.106477	0.107338	0.138374	0.0665901	0	0.0734138	0.02888	0.106122	0.060595	0.0890422	0.106093	0.306956
670	C670T	S221L	0.064037	0.04734	0.0968381	0.0640772	0.0520436	0.0605515	0.0216146	0.0526058	0.0583084	0.0571214	0.0875051	0.076578
671	A671C	S221S	0.119086	0.136055	0.0525247	0.109231	0.828031	1.88925	0.46512	7.03213	0.0602406	0.0354086	0.00904049	0.0712041
671	A671T	S221S	0.401777	0.83563	0.65954	1.88319	1.19727	0.226612	0.189655	1.17104	0.969142	0.182338	1.70967	0.894092
671	A671G	S221S	0.448869	0.488155	0.462286	0.422605	0.560088	0.451734	0.34054	0.34039	0.139755	0.26566	0.25557	0.822041
672	T672G	C222G	0	0.0325847	0.0611002	0	0.0218914	0	0	0.0820032	0.0122633	0.0360409	0.0184039	#DIV/0!
672	T672A	C222S	0.00266193	0.00268344	0	0.00998851	0.0144225	0.00209754	0.0154027	0.00385897	0.00201983	0	0.00909367	0.00341062
672	T672C	C222R	0.0175983	0.0190077	0.0225731	0.0267285	0.0187293	0.0178291	0.0663706	0.0227787	0.00858429	0.0168191	0.0214712	0.011274
673	G673A	C222Y	0.113132	0.154298	0.144664	0.0998851	0.162254	0.13634	0.221414	0.106122	0.186834	0.113776	0.0985147	0.110845
674	T674G	C222W	0.0165559	0.0111265	0.0365111	0.0759289	0.0672759	0.0260913	0.0957972	0.0320012	0.0209373	0.0164089	0.0691267	0.0141416
674	T674C	C222C	1.17176	2.47707	1.89263	2.03164	1.58718	0.437544	0.0553418	1.59253	1.54102	4.44771	2.08861	0.526586
674	T674A	C222_	0.00473356	0.00190873	0.00447386	0.0118413	0.00384702	0.0052219	0.0321829	0.00480353	0.0028734	0.00492609	0.0043122	0.00606491
675	T675A	F223I	0.0171227	0.00493174	0.0115595	0	0.00331329	0.0250571	0.0123846	0.00531912	0.0129924	0.00727312	0.0167127	0.00940224
675	T675C	F223L	0.037025	0.0331771	0.0447142	0.0437376	0.0362202	0.0518664	0.0208286	0.0238555	0.0358979	0.0275221	0.0351346	0.0210838
676	T676G	F223C	0.0291954	0.0147157	0.0413905	0.0182586	0.0593185	0.0230052	0	0.169297	0	0.010851	0	#DIV/0!
676	T676C	F223S	0.037287	0.0290455	0.0192225	0.0402783	0.0137743	0.0240392	0.0257432	0.0294843	0.0385811	0.0138584	0.0173699	0.0325733
676	T676A	F223Y	2.81648	2.97712	2.73218	1.95782	1.82058	3.04558	0.120908	1.93503	2.21526	2.5078	6.19715	2.34518
677	T677A	F223L	0.00299687	0.00604219	0.00566492	0.00374845	0	0.0070844	0.00433519	0.00217227	0.00909593	0.00668308	0.037539	0.0153591
677	T677C	F223F	0.814295	0.939433	0.809491	0.70672	0.264923	3.41573	0.225601	0.305774	1.07667	0.340182	0.599737	0.625665
678	A678T	T224S	0.0948849	0.0551837	0.017246	0.0456464	0.0346025	0.0230052	0.0211166	0.0290979	0.0193839	0.0325531	0.0332457	0.0327309
678	A678G	T224A	0.545091	0.416195	0.317999	0.28117	0.346281	0.468881	0.125397	2.54103	0.616508	2.15153	0.177346	0.0677694
679	C679G	T224S	0.0196751	0.0198342	0.0557871	0.0246094	0.0533007	0.0465106	0.0426922	0.0142614	0.0149292	0.0438759	0.0448094	0.0504178
679	C679T	T224I	1.45247	0.242808	0.110375	0.114116	0.128523	0.546374	0.0475123	0.119037	0.113534	0.263137	0.930879	0.0467585
680	C680G	T224T	0.295884	0.0175456	0.230301	0.0435397	0.165027	0.699448	0.0125887	0.0252317	0.118859	0.0258755	0.138737	0.178402
680	C680A	T224T	0.0714518	0.354144	0.16883	0.148951	0.00806524	0.112605	0.29716	0.0474755	0.0361444	0.119504	0.122047	0.0915481
680	C680T	T224T	0.28283	0.238954	0.621185	0.0977051	0.229859	0.320499	1.393	0.128862	0.169642	0.450511	0.0766827	0.16911
681	A681C	I225L	0.800627	0.467883	0.537368	0.885306	0.267187	0.0274293	0.0251775	0.0336423	0.149675	0.120752	0.026426	0.0148668
681	A681G	I225V	0.0409263	0.0271118	0.209983	0.150645	0.0871129	0.0589695	0.0160693	0.10849	0.0204071	0.0538906	0.0346202	0.112365
681	A681T	I225L	0.155122	0.134807	0.0637002	0.0588763	0.366616	0.108745	0.0680922	0.027916	0.0219173	0.0636183	0.183951	0.228906
682	T682G	I225R	0.0220745	0	0.0104317	0.0138053	0.074751	0.0173942	0	0.280011	0.00837491	0.0164089	0	0.0141416
682	T682C	I225T	0.0517175	0.0353777	0.055863	0.0485156	0.0425318	0.0407521	0.04943	0.0401648	0.0392425	0.0411896	0.0252396	0.0378648
682	T682A	I225K	0.00302694	0.00305141	0.00858264	0.00567909	0.0143502	0.00834806	0	0.0032911	0.0091872	0.00337507	0	0.00969573
683	A683T	I225I	0.822778	6.80131	1.93438	0.488832	0.403995	0.218811	0.208286	0.395106	2.30215	0.122321	0.222519	0.777466
683	A683G	I225M	0.232126	0.356912	0.268144	0.0733181	0.155621	0.0886834	0.13228	0.124067	0.0907355	0.0819168	0.10947	0.0781084
684	A684C	M226L	0.0181011	0.857629	0.359269	0.0452812	0.171628	0.199685	0.0130923	0.0393615	0.151083	0.134553	0	0.115961
684	A684T	M226L	0.38429	0.387396	0.186695	0.0988281	0.0827007	0.0679202	0.00519535	0.507639	0.223464	0.0266969	2.32706	0.179463
684	A684G	M226V	0.0401177	0.0194122	0.0455002	0.0160572	0.039125	0.0227605	0.0208919	0.0221001	0.0206997	0.0345924	0.0201007	0.0246726
685	T685A	M226K	0.0102847	0.00518393	0.00972049	0.006432	0	0.0121562	0.0148776	0.0149097	0.0195097	0.0802729	0.0117115	0.0197661
685	T685C	M226T	0.0210102	0.0195508	0.0198576	0.0161719	0.0262696	0.0216496	0.0818268	0.0269439	0.0306582	0.0288327	0.0257654	0.0186366
686	G686T	M226I	0.125041	0.288117	0.129436	0.379826	0.266153	0.0797616	0.00430667	0.0604234	0.094879	0.0840954	0.0813644	0.114435
686	G686A	M226I	0.247258	0.103465	0.343925	0.531004	0.214851	0.0624936	0.644491	0.314486	0.152216	0.509774	0.0478121	0.191276
687	A687T	T227S	0.138812	0.296661	0.0157436	0.0451423	0.0263234	0.273452	0.00803207	0.0724445	0.0210657	0.0206369	0.0189684	0.00355709
687	A687G	T227A	0.04443	0.0646954	0.0373267	0.0411648	0.0445788	0.0350098	0.0214237	0.0322049	0.0224752	0.0550443	0.0374769	0.0295173
688	C688G	T227S	0.00983757	0.0198342	0.0278936	0.0369141	0.0133252	0.00775177	0.00711537	0.0142614	0.0074646	0.0146253	0	#DIV/0!
688	C688T	T227I	0.116781	0.132441	0.0551873	0.0791205	0.105455	0.0881868	0.228763	0.109338	0.0479982	0.0868081	0.0720323	0.0872825
689	C689G	T227T	0.37025	0.207357	0.427701	0.51456	0.0278617	0.0162082	0.818268	0.044729	0.0312156	0.275221	0.0702692	0.0527095
689	C689A	T227T	0.658355	0.618058	0.801595	0.197193	0.175978	0.341628	0.603934	0.1566	0.208238	1.91412	2.78266	0.693896
689	C689T	T227T	0.673475	0.818276	0.317147	0.588183	0.360093	1.45239	0.720417	0.097633	0.136273	0.529603	0.158763	0.175607
690	G690T	D228Y	0.00532386	0.0214676	0.0251589	0.026636	0.0216338	0.0209754	0.023104	0.0926153	0.024238	0.0237446	0.0424371	0.0204637
690	G690A	D228N	0.10443	0.0994251	0.0767669	0.0991737	0.115257	0.0960026	0.0825261	0.107936	0.0997832	0.0862517	0.1013	0.0892008
691	A691T	D228V	0.00500031	0.00756109	0.00472598	0.029708	0.00677302	0.000985031	0.0569623	0.00271834	0.00189708	0.00185846	0.00427051	0.00640668
691	A691G	D228G	0.0125702	0.0165708	0.0237612	0.0157227	0.0340532	0.0121908	0.0811274	0.0252317	0.0528264	0.0287506	0.0209206	0.0359281
692	T692G	D228E	0	0.0120049	0.0675318	0.0148951	0.0645219	0.0187674	0.00861334	0.0431596	0.0180722	0.00885215	0.0406822	#DIV/0!
692	T692A	D228E	0.00737818	0.0173549	0.0255691	0.0246094	0.0233191	0.00387588	0.00355768	0.0124787	0.00559845	0.00365632	0.00280059	0.00630223
692	T692C	D228D	0.256358	0.804505	0.674209	0.259308	1.87511	0.925706	2.90868	2.33164	0.385659	0.435805	1.97492	0.739751
693	G693A	G229S	0.0646469	0.0470668	0.0339446	0.0449219	0.0681064	0.0566002	0.0389651	0.0520655	0.0490531	0.0640727	0.0695257	0.073626
694	G694T	G229V	0.0673978	0.0970608	0.0637002	0.0843002	0.0260833	0.0758683	0.208919	0.0977059	0.116892	0.0644135	0.032892	0.0370088
694	G694C	G229A	0.023508	0.023698	0.0111091	0.0220526	0.0398025	0.0463093	0.00850148	0.0170396	0.0267562	0.0174744	0.0200769	0.00752993
694	G694A	G229D	0.0532386	0.0561084	0.0846254	0.0938315	0.104891	0.0610192	0.11377	0.0754254	0.0807933	0.109729	0.0523575	0.0837152
695	C695A	G229G	0.972097	1.13202	0.665313	0.859505	0.885384	0.607509	0.884941	2.12601	0.0254349	0.535719	0.20994	3.71505
695	C695T	G229G	0.88336	1.09672	0.974046	0.872284	0.883751	0.89878	0.269019	0.257243	0.10113	0.974585	1.2865	0.90942
696	C696T	P230S	0.07011	0.0599681	0.0401598	0.225875	0.0776989	0.0452004	0.0230498	0.044659	0.0403018	0.0489569	0.0604821	0.0408313
696	C696A	P230T	0.0741849	0.0355227	0.0297989	0.0185579	0.0251212	0.0204596	0.0174385	0.0282306	0.0154799	0.0165434	0.0570218	0.0118812
697	C697G	P230R	0.0696197	0	0.0164501	0.0217698	0.0471506	0.0548587	0.0251775	0.0126159	0.0132066	0.0129378	0.0198195	0.0446004
697	C697A	P230Q	0.0983757	0.138839	0.229347	0.0738281	0.0710676	0.0516784	0.0948716	0.0760609	0.0597168	0.0926268	0.0746823	0.0672238
697	C697T	P230L	0.0520896	0.0689201	0.150772	0.0244323	0.0352782	0.0359147	0.103608	0.0495559	0.0642278	0.0459802	0.0481943	0.0333701
698	A698C	P230P	0.905056	0.408994	0.449824	0.156142	0.274774	1.3587	0.0225729	0.328013	0.136165	0.150792	0.00888462	0.109963
698	A698T	P230P	1.29	0.414714	1.33171	0.777353	0.557235	1.3175	1.99679	0.335467	0.473808	0.200955	1.49908	0.385909
698	A698G	P230P	0.914027	1.0028	0.843156	2.39996	0.553552	0.500313	0.773569	1.44354	0.585395	0.666095	0.481257	0.932285
699	A699G	S231G	0.544332	0.479556	0.40842	0.786391	2.02477	1.85305	0.132801	1.50294	0.0773993	0.262626	0.271381	0.15208
699	A699T	S231C	0.00981816	0.0233941	0.114729	0	0.00846293	0.00914311	0.0890895	0.00323484	0.00609535	0.0026539	0.00203277	0.0022872
700	G700A	S231N	0.474711	0.281762	0.314486	0.732491	0.624977	0.066422	0.00962668	0.141496	0.0740605	0.151701	0.0959887	0.13074
701	T701G	S231R	0.113132	0.0380155	0.0178209	0.035376	0.0893897	0.066859	0.0068189	0.0888368	0	0.777882	0	0.531488
701	T701A	S231R	0.362897	0.167488	0.0351252	0.101172	0.784705	0.418595	3.52922	0.131522	0.0630344	0.201504	0.104555	0.25489
701	T701C	S231S	0.924043	0.656099	0.673954	1.47771	2.55042	0.677421	0.162509	0.677434	0.110455	1.90303	1.1171	0.348694
702	G702T	D232Y	0.158385	0.250902	0.106925	0.0566016	0.214535	0.0891453	0.0654614	0.0984038	0.24036	0.0672763	0.206123	0.202932
702	G702A	D232N	0.408017	0.845065	1.57058	0.315484	0.251212	0.625479	0.0536569	0.231222	0.146355	0.14889	0.295668	0.70337
703	A703C	D232A	0	0	0.0577975	0.0305954	0	0.0481867	0.00884614	0	0	0.0727312	0	0.0156704
703	A703G	D232G	0.0548968	0.0837587	0.0392644	0.207848	0.142689	0.029228	0.153459	0.0290372	0.0270194	0.0275723	0.0422383	0.051327
703	A703T	D232V	0.0135487	0.054633	0.0153665	0.00847329	0.0110112	0.00747326	0.00685973	0.00687452	0.00719641	0.0422995	0.0277711	0.00173594
704	T704G	D232E	0.0348099	0.0175456	0.0164501	0	0.235753	0.0274293	0	0.0252317	0.0264132	0.051751	0.138737	0.0892008
704	T704A	D232E	0.0130537	0.254411	0.0246751	0.114292	0.0884074	0.0171433	0.00944155	0.0346936	0.112256	0.00970331	0.00495488	0.00557505
704	T704C	D232D	0.588287	0.625887	3.8151	1.44221	2.75096	1.32933	9.59402	2.30002	0.498575	0.296016	0.40194	1.17353
705	G705T	G233W	0.0928263	0.210547	0.0987003	0.159645	0.204319	0.237721	0.394447	0.126159	0.176088	0.189754	0.145343	0.0892008
705	G705A	G233R	0.0481413	0.0873547	0.1001	0.177633	0.1565	0.136563	0.111424	0.0977059	0.0401818	0.0769383	0.041115	0.326911
706	G706T	G233V	0.0337708	0.0544699	0.063836	0.0760319	0.100635	0.0372548	0.0195407	0.0195828	0.0512495	0.040165	0.0846028	0.0692304
706	G706A	G233E	0.28641	0.057745	0.129935	0.0823947	0.356912	0.0699621	0.0165725	0.0477487	0.0521577	0.110708	0.0195687	0.0697234
707	G707T	G233G	1.11336	0.224472	1.36457	0.107812	1.00214	0.339601	0.0467581	2.10865	0.0654041	0.112127	2.77285	0.0920325
707	G707A	G233G	1.11982	2.18041	1.70718	1.31431	0.867491	1.75269	0.188618	0.822811	0.352101	0.524527	0.554611	0.432397
708	C708G	L234V	0.118051	0.0694196	0.0836807	0.0984375	0.213203	0.0232553	0.0284615	12.8281	0.0447876	0.0658138	0	0.0252089
708	C708A	L234M	2.02952	2.37078	2.8319	0.38592	3.77991	0.961689	0.168613	0.501959	0.577488	0.112127	0.437231	0.114204
708	C708T	L234L	0.8847	1.41275	0.824324	1.22996	0.470854	0.386194	0.215185	0.503936	1.15724	0.337546	1.73493	0.246768
709	T709G	L234R	0.251404	0.425773	1.39716	0.301875	0.53123	0.190177	0.029094	0.123916	0.0228914	0.366282	0.4466	0.0773073
709	T709A	L234Q	0.75565	1.16146	1.33334	1.51297	1.55866	0.842211	0.187033	0.499829	1.20671	0.428219	0.477682	0.647909
709	T709C	L234P	1.15069	1.06761	1.08667	1.80912	1.35772	0.392314	0.518635	0.429361	0.404304	0.502114	0.676678	0.321979
710	G710A	L234L	0.982561	0.514154	0.500954	0.359623	1.59166	0.386132	0.0379748	0.875304	0.166943	1.11136	0.0911041	0.0800836
711	G711C	A235P	0.0978439	0.036988	0.0115595	0	0.0496993	0	0.0176923	0	0.0278409	0.0727312	0.0139272	0.0470112
711	G711T	A235S	0.0304586	0.0307048	0.00411251	0.0326547	0.035363	0.0274293	0.0125887	0.0346936	0.0363181	0.0452821	0.00495488	0.0223002
711	G711A	A235T	0.106878	0.119204	0.238567	0.167814	0.110887	0.150517	0.106909	0.123623	0.124235	0.180868	0.126885	0.160248
712	C712T	A235V	0.0425909	0.0684278	0.0427701	0.0549368	0.099155	0.0471946	0.0452454	0.0549904	0.0292876	0.0435317	0.0363747	0.0306956
713	C713A	A235A	0.39276	0.503526	3.26021	0.309707	1.34735	0.19511	0.0401414	0.43013	0.239712	2.34515	0.354882	0.202385
713	C713T	A235A	0.879091	0.721671	0.837874	1.00677	1.69317	0.157831	0.104631	0.252731	2.868	1.05877	0.0802529	0.422972
714	T714C	S236P	0.0519029	0.067038	0.073583	0.0689768	0.0439396	0.0894648	0.0363674	0.0822971	0.0787662	0.131418	0.0498685	0.0997514
714	T714A	S236T	0.0615438	0.0851546	0.0410593	0.00754687	0.0702859	0.00190177	0.0104738	0.0017494	0.00274697	0.0125582	0.00412246	0.00927688
715	C715A	S236_	0.00861958	0	0.0529535	0.0269531	0.0233508	0.0339601	0.0218205	0.0218675	0.0032702	0.0192218	0.0196308	0.0165659
715	C715T	S236L	0.037267	0.0304124	0.038577	0.026636	0.0264413	0.0377557	0.0654614	0.0257265	0.0269311	0.0765103	0.0181873	0.0318324
716	G716C	S236S	0.240406	0.997906	0.441067	7.41127	0.574648	0.167147	0.0511417	0.25626	0.0965732	0.0525596	1.28827	0.670399
716	G716T	S236S	0.452528	0.983159	0.346586	0.17566	0.126819	8.57639	0.0620755	0.3676	0.153925	0.19139	0.124385	6.5478
716	G716A	S236S	2.51022	2.35996	2.37251	1.06838	1.28926	1.4144	0.171115	0.906272	0.87878	6.91065	2.94462	0.962229
717	T717A	Y237N	0.00905056	0.00304124	0.00570269	0.00377344	0.0408639	0.00713162	0.00872819	0	0.00686743	0.00448509	0.0274831	0.00773073
717	T717C	Y237H	0.410104	0.544572	0.515915	0.328997	0.509521	0.987284	0.126831	0.385415	0.313326	0.195522	0.276978	0.677647
718	A718C	Y237S	0	0.0304124	0	0.0377344	0.0408639	0.011886	0	0.940303	0	0.190616	0	0.0193268
718	A718T	Y237F	0.0164556	0.0165886	0.0116646	0.0771839	0	0.0162082	0.08629	0.0208735	0.0187294	0.0152901	0	0.0105419
718	A718G	Y237C	0.0266978	0.0309506	0.0302797	0.0250449	0.0235058	0.0178817	0.119723	0.0251573	0.0243095	0.0238146	0.0212811	0.0188137
719	C719A	Y237_	0.109231	0.0314611	0.0294967	0.117107	0	0.110663	1.48981	0.14704	0.0118404	0.0927949	0.142154	0.179939
719	C719G	Y237_	0.0127473	0.0192754	0.00602396	0	0.0172664	0	0	0	0.0145087	0.00473777	0.00725786	0.00816627
719	C719T	Y237Y	0.741538	0.126505	0.841026	1.22716	0.448129	0.146828	0.0275048	0.192949	0.265464	1.89391	0.459014	1.50554
720	A720T	K238_	0	0.00306165	0.0114819	0.00379876	0.00617072	0.00119658	0	0.00550357	0.00806577	0.00338639	0.00345844	0.00972827
720	A720G	K238E	0.039011	0.0196632	0.0184354	0.0276502	0.0123296	0.0204932	0.00940537	0.021679	0.0217074	0.0135326	0.0118462	0.00999664
721	A721T	K238I	0.0134082	0.00675831	0.00633632	0.00838542	0.00454043	0	0.00484899	0	0.00508698	0.0124586	0	0.00429485
721	A721G	K238R	0.747546	0.501552	0.354449	0.83026	0.448712	0.209812	0.049729	1.0384	0.355702	0.0957108	1.27546	0.573398
722	A722T	K238N	0.0331118	0.0445059	0.041727	0.0414158	0	0.0086971	0.494952	0.0240009	0.0334997	0.0164089	0.0125685	#DIV/0!
722	A722G	K238K	2.61598	0.193723	0.205062	0.775364	0.873255	0.361466	0.0582875	0.413386	1.79682	0.202751	0.268242	0.738656
723	A723T	I239F	0.0468132	0.0471916	0.044245	0.0292767	0.0634094	0.0368877	0.208799	0.0904862	0.0710424	0.0637965	0.0977308	0.0599798
723	A723G	I239V	0.469498	0.302223	0.165734	0.247632	0.183887	0.0713162	0.0409134	0.610924	0.145933	0.0630715	0.109503	0.115961
724	T724G	I239S	0	0	0	0.053064	0	0.0334295	0.0102283	0.0102504	0.0107304	0	0.0805168	0.0724756
724	T724A	I239N	0.0491878	0.0198342	0.0371914	0.0246094	0.0133252	0.0387588	0.00711537	0.0142614	0.0223938	0.0438759	0.0448094	0.0756267
724	T724C	I239T	0.0633539	0.127732	0.102648	0.124523	0.122592	0.0641846	0.0589153	0.157446	0.0892766	0.121097	0.0412246	0.104365
725	T725G	I239M	0.013713	0	0.038882	0.034304	0	0	0	0.0298193	0	0.0509669	0.0312308	0.0175698
725	T725A	I239I	0.535752	0.707874	0.589933	0.0195178	0.0634094	0.188537	0.0075243	0.0226216	0.0473616	0.127593	0.0236923	0.992999
725	T725C	I239I	0.554942	0.422572	0.505363	0.633044	1.95017	0.54144	0.0938854	0.08114	0.990356	0.181469	0.103062	0.0839191
726	T726G	F240V	0	0.0380155	0.0475224	0	0	0.0198101	0.00909186	0	0.0190762	0.0373757	0.0429423	#DIV/0!
726	T726A	F240I	0.0146925	0.0414714	0.00277728	0.00735085	0.0199012	0.00694639	0.00425074	0.00851981	0.00445937	0.0196587	0.0100385	0.00376497
726	T726C	F240L	0.109312	0.0616147	0.217739	0.0382244	0.0286578	0.0453831	0.0127522	0.152505	0.0472693	0.0751398	0.0214154	0.0195778
727	T727A	F240Y	0.354361	0.149648	0.0950448	0.0299479	0.038918	0.10754	0.0900527	0.0225617	0.0127175	0.0658525	0.425333	0.098168
727	T727C	F240S	0.0496444	0.0221356	0.0216558	0.0298531	0.0336222	0.0391186	0.0165725	0.0435966	0.0282521	0.146901	0.0239172	0.0354733
728	C728A	F240L	0.0387881	0.0260677	0.0244401	0.0161719	0.0175131	0.0305641	0.0187033	0.00937179	0.0196212	0.0192218	0.0883385	0.0662634
728	C728T	F240F	0.28283	0.376353	0.278006	0.976377	0.536338	0.303094	0.253663	0.246009	0.0944271	5.996	0.206123	0.0434854
729	A729C	K241Q	0.0226264	0.0228093	0.0213851	0.0849023	0	0.0534872	0.0327307	0.0164006	0.0515057	0	0.0257654	0.0289902
729	A729T	K241_	0.00822778	0.0023698	0.00111091	0	0.0111447	0.00185237	0.017003	0.00170396	0.00178375	0.00786347	0	0.00150599
729	A729G	K241E	0.0564901	0.0471494	0.0516686	0.06154	0.0608844	0.0521709	0.085671	0.0510731	0.05623	0.0456034	0.0318177	0.0381348
730	A730C	K241T	0.00780221	0.0707874	0.08849	0.0585533	0.0528412	0.0799234	0.0620755	0.0678647	0.0473616	0.0463975	0.0533077	0.0299899
730	A730T	K241M	0.0293849	0.0162923	0.0124978	0.0165394	0.0238815	0.0115773	0.0127522	0.0106498	0.00668905	0.0207508	0.0133846	0.0207073
730	A730G	K241R	0.46634	0.470109	0.436916	0.820062	0.241001	0.236867	0.242689	0.429891	0.0850723	0.835217	0.435745	0.550659
731	G731A	K241K	0.94225	2.31217	0.503867	0.472972	0.193124	0.185618	0.0179346	0.0988531	0.136408	0.147455	0.155298	0.230333
731	G731T	K241N	0.0353933	0.0152911	0.0143364	0.0189726	0.0136974	0.0119524	0.00914265	0.0146598	0.0153462	0.041343	0.0230305	0.0323913
732	A732C	I242L	0.0646469	0.0434462	0.0203667	0	0.0291885	0	0	0.0156196	0	0	0.0245385	#DIV/0!
732	A732T	I242F	0.00353538	0.0106919	0.00334142	0.004422	0.0287324	0	0.176439	0.0102504	0.00536518	0.0157679	0.0201292	0.0135892
732	A732G	I242V	0.0505483	0.0825017	0.0750753	0.0782788	0.094552	0.0625914	0.0330789	0.202391	0.0310495	0.0626242	0.049338	0.111026
733	T733C	I242T	0.0330171	0.0352418	0.0256988	0.00728775	0.0263072	0.0137735	0.028095	0.0140778	0.0353687	0.0230992	0.0420208	0.0199075
733	T733A	I242N	0.00476345	0.0032013	0.00600283	0.00198602	0.00430146	0.00125116	0.00229689	0.00345276	0.00120481	0.00354086	0.00542429	0.010172
734	C734G	I242M	0.0787005	0.0793366	0.0371914	0.0492187	0.0266503	0	0	0.0570457	0	0.0292506	0.0448094	0.0252089
734	C734A	I242I	0.558439	1.94607	0.532352	0.204729	0.0260833	0.261746	0.010446	0.0872374	0.226479	1.80716	0.10964	0.154203
734	C734T	I242I	0.763162	1.27577	1.13812	3.48243	0.722044	4.5177	0.551984	2.39894	0.835149	0.441857	0.196516	0.260421
735	G735T	E243_	0.0522148	0.0350912	0.0411251	0.119734	0.0471506	0.041144	0.182537	0.0693873	0.0990495	0.0194066	0.0297293	0.0223002
735	G735A	E243K	0.0738029	0.381786	0.0972883	0.0510143	0.0736602	0.345868	1.49746	0.0985446	0.0795796	0.0606353	0.0597138	0.0622108
736	A736C	E243A	0.0362022	0.0182474	0.119756	0.0226406	0	0.0427897	0.0261846	0.0131205	0.109879	0	0	0.0231922
736	A736T	E243V	0.925169	1.77261	0.388326	1.00625	1.01381	0.281869	0.151704	2.22944	1.65908	0.398318	0.278103	0.180384
736	A736G	E243G	0.0311813	0.0338512	0.0370272	0.0500014	0.0519823	0.0359101	0.0456842	0.0347717	0.053993	0.03031	0.0327758	0.0194634
737	G737A	E243E	0.498941	0.561459	0.89927	0.377344	0.534374	0.292579	0.486764	0.773773	1.88414	0.474384	0.171769	0.208135
738	A738C	K244Q	0.0646469	0.247644	0.158861	1.06734	0	0.0305641	0	0.309269	0.0392425	0.0192218	0.0147231	0.0331317
738	A738T	K244_	0.00526195	0	0.0198931	0.00438772	0.00237581	0.0110568	0.0672375	0.0076282	0.00665449	0.013038	0.00399463	0.00674192
738	A738G	K244E	0.0773677	0.0603342	0.0731232	0.125984	0.310434	0.0529121	0.043289	0.0825322	0.0498442	0.0651061	0.0980747	0.0486288
739	A739C	K244T	0.0646469	0.0977541	0.0712836	0.0269531	0	0.0764103	0.0389651	0.0234295	0.032702	0.0640727	0.0122692	0.0552195
739	A739T	K244M	0.18943	0.0671901	0.0265241	0.0351017	0.0332613	0.0442271	0.00507453	0.0127137	0.0212944	0.00782283	0.0199732	0.0314623
739	A739G	K244R	0.974244	0.507082	1.16646	0.788212	0.276084	0.204813	0.074388	0.322591	0.333439	0.189041	0.428004	0.352196
740	G740T	K244N	0.196751	0.158673	0.167361	0.0984375	0.239853	0.170539	0.398461	0.185398	0.238867	0.175503	0.112023	0.176462
740	G740A	K244K	0.77196	1.14494	0.478019	1.08764	0.528827	0.279672	0.128356	0.27656	0.430898	0.422126	0.515308	0.557067
741	G741A	G245R	0.0866543	0.0970608	0.0682502	0.102365	0.104333	0.0834552	0.424803	0.101195	0.0913222	0.103777	0.098676	0.0863539
742	G742C	G245A	0.013713	0.0138238	0.0777639	0.017152	0	0.0324165	0.0297552	0.0298193	0.0416208	0.0509669	0.0312308	0.0175698
742	G742A	G245E	0.0986279	0.0643339	0.0658002	0.0653095	0.0628675	0.0777164	0.0566493	0.0756952	0.0484242	0.109971	0.0627618	0.0631839
743	G743T	G245G	0.371719	9.10742	0.290226	0.242578	0.569175	0.191026	0.0584477	0.0351442	0.171686	0.420477	1.19625	0.269195
743	G743A	G245G	0.349681	0.305852	0.466583	0.604608	0.215928	0.474091	0.163654	0.268374	0.526763	0.5772	0.134683	0.138363
744	A744T	K246_	0.0283874	0.0117834	0.0157823	0.0104431	0.0113092	0.0171054	0.15218	0.0157349	0.0152046	0.00868882	0.019015	0.00855801
744	A744G	K246E	0.0718299	0.0837892	0.0766177	0.0949777	0.0403079	0.0743888	0.115782	0.110081	0.0576179	0.102211	0.113344	0.152511
745	A745T	K246M	0.181011	0.164227	0.13442	0.05175	1.4711	1.13698	0.011222	0.144326	0.735796	0.0269105	0.111895	1.00389
745	A745G	K246R	1.07144	0.998518	1.39202	1.06887	0.919875	0.605525	0.209776	0.502577	3.2775	1.37969	1.15447	0.689296
746	G746T	K246N	0.0980478	0.0608247	0.0427701	0.13207	0.143024	0.136689	0.092737	0.043735	0.0915657	0.128946	0.0687077	0.125624
746	G746A	K246K	0.475383	0.963059	0.639392	3.64766	1.17638	0.363785	0.750492	0.318073	0.7353	0.540249	0.218615	1.07762
747	G747A	V247I	0.380698	0.217231	0.224034	0.494141	0.330803	0.209421	0.15586	0.197849	0.234365	0.224254	0.147231	0.202472
748	T748G	V247G	0	0.0912371	0.0213851	0.0566016	0.0612958	0.0534872	0.0654614	0.147606	0.0858429	0.0336382	0.0515308	0.0869707
748	T748A	V247D	0.113132	0.152062	0.0950448	0.157227	0.0510798	0.0396201	0.354583	0.0182229	0.0667667	0.0560636	0.143141	0.128846
748	T748C	V247A	0.18586	0.228093	0.1222	0.283008	0.109457	0.114615	0.531874	0.158149	0.214607	0.162184	0.128827	0.144951
749	T749A	V247V	0.671624	1.09469	1.56661	0.737819	1.62929	0.596573	0.247661	0.533953	0.906166	0.32813	0.403306	1.09583
749	T749C	V247V	0.605674	1.28196	1.30754	1.0395	2.2281	3.49043	2.68681	0.732449	1.73664	1.00876	0.975937	0.247
750	A750T	T248S	0.147246	0.644286	0.083426	0.0584793	0.419966	0.168557	0.0182173	0.319844	0.479791	0.0182335	0.0473976	0.197432
750	A750G	T248A	0.227748	0.227734	0.785402	0.139294	0.238175	0.193577	0.281019	0.62299	0.256781	0.161316	0.209669	0.123167
751	C751T	T248I	1.72177	0.832078	1.80548	0.573097	0.771688	1.52281	0.193407	0.21617	0.718987	0.089344	0.348373	2.74102
751	C751A	T248N	0.0787096	0.0587349	0.0817575	0.0859645	0.114324	0.123889	0.0833138	0.0972766	0.07304	0.14295	0.116124	0.128989
752	T752A	T248T	1.11978	0.588672	0.932968	3.48827	0.169941	1.52536	0.0750575	0.0754648	0.129547	0.305862	0.12554	1.88835
752	T752C	T248T	0.413707	0.614067	0.459417	0.162662	0.424782	0.554092	0.207466	0.27765	0.492098	5.54097	0.261013	0.25147
753	A753T	K249_	0.0819892	0.028238	0.0393065	0.0275527	0	0.0397081	0.0629431	0.0363748	0.0131683	0.00572718	0.0111658	0.031007
753	A753G	K249E	0.0477607	0.0926643	0.119064	0.0695506	0.077696	0.115269	0.0462212	0.0708324	0.18393	0.0636106	0.0789194	0.109578
754	A754T	K249I	0.0104113	0.00971146	0.0108145	0.0198992	0.00453667	0.00819374	0.00708451	0.0193009	0.0181151	0.0023636	0.00921621	0.0191948
754	A754G	K249R	0.228439	0.268358	0.873959	0.214911	0.130093	0.452125	2.23675	2.01448	0.100745	0.0472393	0.116124	0.194596
755	A755T	K249N	0.0753414	0.122364	0.257794	0.0290421	0.0154492	0.0976605	3.08004	0.0292122	0.0925337	0.040245	0.0392311	1.59058
755	A755G	K249K	0.6762	0.991531	1.33453	0.273255	0.70716	2.62892	0.0950931	0.442926	1.10125	0.0798262	0.65245	0.972405
756	T756C	S250P	0.0317378	0.015789	0.00941907	0.0181569	0.00790259	0.0190306	0.0205679	0.0136974	0.0189332	0.00960688	0.0107027	#DIV/0!
757	C757T	S250L	0.0819892	0.0611822	0.078067	0.0858153	0.101225	0.0860342	0.133277	0.104144	0.0832161	0.0620444	0.0665295	0.0251932
758	G758A	S250S	0.655914	1.56414	1.9136	0.417364	1.12833	0.574559	0.160418	0.568621	1.62951	0.124305	0.701794	0.553812
759	A759C	I251L	0.0385832	0	0.0267181	0.105349	0.0112083	0.0202434	0.0058343	0.00529829	0.0447549	0.00583948	0.0455389	0.0158075
759	A759T	I251L	0.0474155	0.0501252	0.188797	0.120834	0.20661	0.0248774	0.0250945	0.0260446	0.0935	0.0717622	0.0279817	0.0679913
759	A759G	I251V	1.25538	0.900683	2.03277	0.65178	0.95114	2.05213	2.68038	2.01774	2.53881	0.239227	0.728156	1.46038
760	T760A	I251K	0.344355	0.0856551	0.136262	0.161183	0.200067	0.232292	0.0743873	0.0675532	0.068475	2.05491	0.029031	0.0806182
760	T760C	I251T	0.257591	0.321617	0.519468	0.428176	0.409552	0.154268	0.0547217	0.115953	0.120684	0.0935659	0.0867595	0.0308882
761	A761T	I251I	0.582353	0.832536	1.56638	0.224284	0.160268	1.89115	0.0222467	2.31575	1.84306	0.139165	0.184496	0.165757
761	A761G	I251M	0.298425	0.259807	0.297065	0.516059	0.360311	0.293577	0.179094	0.221549	0.20337	0.0875091	0.789755	0.401181
762	G762A	E252K	0.0771663	0.129562	0.120232	0.189628	0.100874	0.18219	0.105017	0.365582	0.161118	0.0700737	0.136617	0.142267
762	G762T	E252_	0.078085	0.046615	0.0648869	0.0852822	0.0952701	0.0737436	0.198366	0.0257345	0.0163036	0.0709079	0.0276486	0.115169
763	A763G	E252G	0.0728793	0.079634	0.0865159	0.0568548	0.0771234	0.0737436	0.110991	0.0857818	0.0869523	0.0709079	0.0783378	0.0831775
763	A763T	E252V	0.0989692	0.154947	0.241886	0.254333	0.236766	0.131342	0.0316916	2.69093	0.0472707	0.0370064	0.0171781	0.228975
764	G764T	E252D	0.184476	0.13766	0.127746	0.470118	0.107179	0.258103	0.260356	0.270213	0.199719	0.0930666	0.254022	0.0503864
764	G764C	E252D	0.0273297	0.112167	0.14194	0	0	0.0215086	0	0	0.0570625	0.148907	0	0.0335909
764	G764A	E252E	0.825547	0.683553	0.587338	0.526985	0.716169	0.31447	0.420673	0.506261	2.12246	0.29439	0.367059	0.0741317
765	T765A	L253M	0.0913978	0.0361075	0.35741	0.0117438	0.187417	0.0507743	0.0292671	2.07754	0.074836	0.117172	0.0190368	0.0132161
765	T765C	L253L	1.14517	0.942976	0.76866	1.18143	0.923387	1.88072	0.312808	1.40334	1.58126	0.550503	0.224669	0.332621
766	T766G	L253W	0.0352642	0.00526299	0.00732594	0	0.0122929	0	0.00319945	0.0145276	0.0073629	0	0.00624324	#DIV/0!
766	T766A	L253_	0.0175244	0.0093408	0.00520086	0.010937	0.0152723	0.00591075	0.00340705	0.00412538	0.0243931	0.00227338	0.0177289	0.00307703
766	T766C	L253S	0.0261711	0.026853	0.0254855	0.0142917	0.0199568	0.0231713	0.0267127	0.0181939	0.0239065	0.0111401	0.0275107	0.0100521
767	G767A	L253L	6.67172	1.82634	2.26765	0.689641	1.5357	0.400637	0.142113	1.31073	2.58229	2.7381	0.649949	11.6836
768	A768T	N254Y	0.048229	0.27532	0.43083	0.0605755	0.046234	0.345402	0.0131272	0.0655663	0.161118	0.0722635	0.230541	0.0355669
768	A768G	N254D	1.38262	1.27108	1.43166	1.05247	4.27079	0.791363	0.0904445	1.35702	1.63194	0.460495	0.501329	1.24301
769	A769T	N254I	0.228576	0.215065	0.268396	0.298488	0.129914	0.211175	0.369682	0.0286589	0.0553333	1.08747	0.131959	0.0977191
769	A769G	N254S	0.413617	0.592646	0.124568	0.387589	0.778513	0.835945	0.722778	0.0846935	0.193331	0.137794	0.372637	0.108293
770	T770A	N254K	0.47788	0.129357	0.165462	0.378653	0.302142	0.272851	0.0467577	0.270213	0.306507	0.089344	0.0414729	0.0230338
770	T770C	N254N	1.24714	1.55051	1.58659	0.998953	1.59816	2.15949	0.287253	2.30569	1.64672	4.40949	0.689111	3.05736
771	G771T	A255S	0.190427	0.15789	0.0329667	0.115544	0.0553181	0.799286	0.00479918	0.065374	0.0368145	0.0528378	0.0187297	0.0260059
771	G771A	A255T	0.299276	0.129343	0.0699446	0.0626484	0.0434693	0.0471062	0.0407292	0.0842488	0.123238	0.030574	0.0551921	0.0582413
772	C772A	A255E	0.103565	0.083723	0.0179293	0.0282778	0.0902559	0.0407531	0.0391512	0.049776	0.0720789	0.0862091	0.030559	0.0424306
772	C772T	A255V	0.109319	0.0662807	0.0898954	0.099496	0.0992397	0.089619	0.0971168	0.0900709	0.120465	0.0909985	0.120963	0.0783788
773	A773T	A255A	0.78085	1.34212	1.21122	2.27419	1.37461	1.4421	0.0920986	0.549004	1.45102	0.42072	1.65892	0.844572
773	A773G	A255A	0.926061	1.10833	1.2102	0.925211	1.5831	1.97208	40.2377	0.595384	1.14125	2.2129	0.415292	0.475511
774	C774G	P256A	0.348454	0.198842	0.127746	0	0	2.09708	0.0557905	7.39707	0.0713281	0	0.0362888	#DIV/0!
774	C774T	P256S	0.163978	0.313891	0.592446	0.163519	0.310663	0.112219	0.181117	0.123358	0.133973	0.097113	0.063111	0.140206
774	C774A	P256T	0.084634	0.098681	0.241756	0.0346631	0.958848	0.990781	0	0.130748	0.813601	0.0672482	0.121743	0.0390088
775	C775A	P256H	0.149923	0.34262	0.0389321	0.153508	0.0653281	0.147487	0.110518	0.138967	0.104343	0.0850895	0.099535	0.0460676
775	C775T	P256L	0.0662892	0.0650875	0.043488	0.129556	0.0547297	0.0219662	0.00633084	0.0603667	0.038851	0.0348505	0.0494146	0.0600348
776	T776G	P256P	3.35245	2.31133	4.12573	1.79093	3.27094	1.06109	0.165305	0.375295	0.329694	0.132361	0.161284	0.134364
776	T776A	P256P	0.717792	0.718025	1.55545	0.550795	0.695652	0.36037	0.0336848	0.609253	0.91946	0.12643	0.235535	0.212954
776	T776C	P256P	1.10501	0.946947	0.850106	1.59247	0.502099	1.19053	0.321675	0.664577	0.788593	0.150248	0.674776	0.366777
777	A777C	N257H	0.0364397	0.475862	0.151403	0.278589	0.0952701	0	0	0.195154	0.0253611	0.0165452	0.0322567	#DIV/0!
777	A777G	N257D	0.150209	0.338137	0.826936	1.85928	0.274902	0.118215	0.0908547	0.231022	0.148101	0.0682015	0.288094	0.504633
778	A778G	N257S	0.455124	0.634297	0.187709	0.321636	0.402468	2.20704	0.106268	0.231611	0.0745306	0.276541	0.0829459	0.304375
778	A778T	N257I	0.0983871	0.0786629	0.0340656	0.0844294	0.0408301	0.114303	0.0467577	0.113875	0.0309768	0.0467992	0.0207365	0.0115169
779	T779A	N257K	0.291517	0.0271921	0.00946267	0.0149244	0.0396959	0.0358476	0.00413263	0.0150118	0.0348715	0.0206815	0	0.011197
779	T779C	N257N	0.739576	1.00763	0.855117	1.18969	2.70645	1.01661	0.179137	0.328115	0.748799	2.00872	0.699115	0.127508
780	T780G	S258A	0	0.0106404	0	0	0	0.0224437	0.0129369	0	0	0	0	#DIV/0!
780	T780A	S258T	0.135519	0.0505638	0.213966	0.0621644	0.132276	0.686852	0.0762316	0.0379638	0.0509318	0.147676	0.00479852	0.0266507
780	T780C	S258P	0.0213223	0.0212149	0.0232026	0.0255055	0.0265459	0.0239724	0.0119757	0.0242606	0.0317995	0.0239726	0.0197735	0.0124796
781	C781T	S258F	0.358703	0.282968	0.489693	0.246252	1.96495	1.6454	3.73796	0.278657	24.9862	0.204747	2.63094	0.100773
782	T782G	S258S	0.58687	1.98359	1.61363	4.24167	0.0300853	0.326024	0.0939629	0.895968	0.372408	0.595627	0.427826	2.16396
782	T782A	S258S	2.18998	1.44596	1.65711	1.99036	1.53479	2.07995	0.507905	2.17457	3.07845	2.75014	0.289247	1.82203
782	T782C	S258S	1.04494	1.18989	0.958536	0.50887	0.849547	0.91493	0.202128	3.05993	0.572199	2.96376	1.85398	0.230735
783	C783A	H259N	0.237486	0.0801698	0.0234935	0.0555805	0.0492777	0.0623007	0.0102603	0.0559061	0.0747715	0.0308083	0.0700749	0.0694985
783	C783T	H259Y	0.184057	0.107381	0.0764738	4.4298	0.116657	0.558345	0.0364346	0.0551454	0.0558979	0.179296	3.0216	0.27147
784	A784T	H259L	0.017848	0.00665929	0.00926956	0.0121832	0.00388858	0.017558	0.0101207	0.00735273	0.00931632	0.00810376	0.0118494	0.0274212
784	A784G	H259R	0.0501792	0.0334329	0.0335072	0.0371887	0.0499778	0.0592367	0.0308931	0.0428206	0.051138	0.0488218	0.0698014	0.0176215
785	C785A	H259Q	0.199626	0.244729	0.0592446	0.280319	0.0745592	0.112219	0.16818	0.129232	0.0297717	0.0776904	0.0252444	0.175257
785	C785T	H259H	3.21315	1.47767	1.72484	0.557681	2.38055	0.940931	0.40301	1.61444	2.04269	1.71902	0.845208	0.673519
786	T786A	Y260N	0.018957	0.00282924	0	0.00621131	0	0.00298385	0.00343988	0.00937154	0.00263873	0	0.00335619	0.00932003
786	T786C	Y260H	0.0432836	0.0496911	0.0311259	0.063637	0.0377212	0.0733693	0.0332289	0.0466357	0.0544556	0.0574462	0.0265258	0.0450152
787	A787T	Y260F	3.76057	4.19098	4.843	2.30433	2.73425	19.3792	4.01196	7.13136	3.33625	1.08205	2.91278	8.61943
787	A787G	Y260C	0.0304531	0.0375834	0.0316324	0.0396562	0.0306225	0.031341	0.00531338	0.0270213	0.0326071	0.0276541	0.0145155	0.0345507
788	C788G	Y260_	0.0695666	0.0519122	0.0206458	0.119395	0.0173218	0.0625704	0.0180333	0.0491296	0.0553333	0.0270739	0.0175946	#DIV/0!
788	C788A	Y260_	0.0430107	0.0481434	0.0335072	0.052847	0.0281125	0.0930862	0.0243893	0.0221486	0.0299344	0.0390575	0.076147	0.0396483
788	C788T	Y260Y	1.58627	1.15504	1.10321	0.484075	0.887328	0.982734	0.378473	0.620698	0.390603	0.704036	0.403277	0.505972
789	G789T	E261_	0.00958938	0.0128805	0.0199214	0.0251358	0.0233997	0.00301875	0.00870027	0.0237029	0.0186871	0.0191576	0.0169772	0.00942903
789	G789A	E261K	0.0471202	0.0436011	0.0352403	0.0205854	0.00328518	0.0267003	0.0102603	0.057459	0.0327945	0.0445008	0.0400428	0.0694985
790	A790C	E261A	0	0.0271921	0.151403	0	0	0	0.0165305	0.0300236	0.0126806	0.0330904	0	#DIV/0!
790	A790T	E261V	0.00679703	0.0101442	0.00353012	0.0111353	0.0088853	0.00534928	0.0370009	0.00140007	0.00591321	0.285469	0.0240672	0.00835422
790	A790G	E261G	0.034371	0.0427474	0.035702	0.0297184	0.0474271	0.051846	0.0558717	0.035399	0.0348854	0.0442168	0.0507093	0.031684
791	G791A	E261E	0.742044	0.904755	1.13552	2.77141	0.831448	1.00634	0.207383	0.728755	0.6225	0.246674	0.404675	2.72799
791	G791T	E261D	0.0300878	0.0426592	0.0500046	0.0657221	0.0314654	0.0378866	0.0218385	0.0966816	0.0460688	0.0273223	0.0585948	0.0739617
792	G792C	E262Q	0.163978	0.0359895	0	0.0632092	0	0.0607301	0	0.0238423	0.00671323	0.0175184	0	#DIV/0!
792	G792T	E262_	0.0835968	0.0575833	0.0801544	0.028093	0.044833	0.0506084	0.110852	0.074176	0.0626568	0.0233579	0	0.031615
792	G792A	E262K	0.168664	0.146837	0.201149	0.187621	0.234092	0.167152	0.155859	0.262492	0.13695	0.164506	0.099535	0.483709
793	A793T	E262V	0.0145114	0.0216574	0.0241173	0.00950935	0.0101172	0.0319773	0.0131659	0.0239126	0.0424181	0.0342617	0.0462442	#DIV/0!
793	A793G	E262G	0.0599491	0.0460511	0.0586075	0.0365888	0.0338055	0.0721577	0.0335943	0.0276024	0.0380417	0.0416298	0.0593107	0.0476774
794	A794T	E262D	0.0198762	0.0222481	0.0206458	0.0108541	0.0519655	0	0.0721332	0.0163765	0.00691666	0	0.0527837	#DIV/0!
794	A794G	E262E	0.527288	0.706683	1.04853	0.566032	0.542778	0.915199	0.296184	1.05234	0.453359	1.6086	0.138497	0.643467
795	T795A	C263S	0.103565	0.0644023	0.0358585	0.245074	0.0300853	0.0271687	0.203586	0.0568869	0	0.125395	0	0.0424306
795	T795C	C263R	0.0172609	0.0210771	0.0293388	0.0308485	0.0492305	0.0123494	0.00996577	0.0284434	0.0229342	0.024224	0.0277809	0.011572
796	G796A	C263Y	0.112087	0.0960329	0.112115	0.0997478	0.0868285	0.104548	0.0527303	0.300996	0.0924557	0.0904749	0.0955452	0.112253
797	T797G	C263W	0.00585637	0.026221	0.0121663	0.0127923	0.0102075	0	0.00531338	0.0193009	0.0407589	0.0744533	0.0103682	0.0431883
797	T797A	C263_	0.0113962	0.0028347	0.00789165	0.00968069	0.00662109	0.00398614	0.0379117	0.00417317	0.00616892	0.00459943	0.00224178	0.00622535
797	T797C	C263C	1.02592	1.13241	0.827788	0.796203	1.01697	0.838961	0.367388	1.26366	0.854924	0.457587	0.852036	0.742578
798	T798A	S264T	0.0124541	0.00774459	0.0172484	0.013602	0.0108536	0.0163356	0.00376645	0.0205225	0.0231139	0.00942447	0.0183741	0.0153073
798	T798C	S264P	0.0420043	0.0265223	0.0167811	0.0211735	0.0337904	0.043229	0.0219864	0.0346085	0.0348559	0.0264071	0.0343224	0.0317707
799	C799A	S264Y	0.178886	0.0444962	0.0412917	0.0217082	0.121253	0.0938555	0.0360666	0.0736944	0.0760833	0.0631725	0.0703783	#DIV/0!
799	C799T	S264F	0.0218638	0.0244729	0.052991	0.0318387	0.0127027	0.0401493	0.0396732	0.0360284	0.0329694	0.0661807	0.0645134	0.0537455
800	C800T	S264S	0.57218	1.7131	2.24688	0.403911	0.0608107	0.757834	0.240572	0.678406	0.471069	0.139402	0.852401	0.0857641
800	C800A	S264S	0.949513	1.2656	1.23934	0.163742	1.56243	0.231063	1.76546	0.360284	0.471716	0.136143	0.934523	0.238016
801	T801G	C265G	0.0690436	0.0386414	0.0358585	0.0377037	0.0601706	0.0271687	0.0469815	0.0426652	0.0720789	0.0470231	0	0.127292
801	T801A	C265S	0.00498794	0.00186106	0.00518108	0.00272384	0	0.0745848	0.00905093	0.0102742	0.00433935	0.00226474	0.00441537	0.018392
801	T801C	C265R	0.0436682	0.0412315	0.0407306	0.0428265	0.0574727	0.0462902	0.0638761	0.0499306	0.0496195	0.0615049	0.0583777	0.0350514
802	G802A	C265Y	0.191308	0.142759	0.136262	0.173123	0.123851	0.180672	0.148775	0.171135	0.102712	0.13898	0.174186	0.161236
803	T803C	C265C	0.82423	0.804109	0.841727	1.6848	0.934555	1.12391	1.35944	1.1073	0.560963	0.367145	0.376328	0.522525
803	T803A	C265_	0.00185548	0.0121153	0.00385467	0.00101325	0.000808516	0.0021904	0	0.00420416	0.00355127	0.00210618	0.000821246	#DIV/0!
804	T804G	Y266D	0	0.010197	0.028388	0	0.0238175	0	0	0.0225177	0	0	0	#DIV/0!
804	T804A	Y266N	0.0048229	0.00599826	0.00333977	0.00351162	0.00560413	0.00253042	0.00145857	0	0.00447549	0.0131388	0.0170771	0.0118556
804	T804C	Y266H	0.0267278	0.0199449	0.0210096	0.0149901	0.0125908	0.0272884	0.0209726	0.0184506	0.0211156	0.0196793	0.0217413	0.019533
805	A805T	Y266F	0.10222	0.0222481	0.0176964	0.0279106	0	0.0737436	0.069557	0.0982592	0.00889285	0.00773541	0.0226216	0.0104699
805	A805G	Y266C	0.0694323	0.0440953	0.0429656	0.0338824	0.0514974	0.0232525	0.0562931	0.0499041	0.047295	0.034879	0.0313849	0.0290516
806	C806A	Y266_	0.192916	0.187146	0.0400772	0	0.168124	0.030365	0.140023	0.0794743	0.107412	0.157666	0.170771	#DIV/0!
806	C806T	Y266Y	0.443706	0.717734	0.681312	0.129428	0.355462	0.42511	0.0775128	0.174843	0.500615	2.02963	0.0829459	1.39558
807	C807A	P267T	0.0850259	0.0332348	0.0168225	0.0309543	0.0141141	0.0509833	0.0367345	0.0567113	0.0760833	0.0661807	0.043009	#DIV/0!
807	C807T	P267S	0.0811774	0.0629995	0.0876937	0.063835	0.0509365	0.0613313	0.0265143	0.064209	0.0745767	0.0648702	0.109226	0.063856
808	C808A	P267H	0.0437276	0.0271921	0.0605611	0.058371	0.0465765	0.0420612	0.0396732	0.0380299	0.0287426	0.0352964	0.0215045	0.0238869
808	C808T	P267L	0.0447214	0.0174806	0.0309687	0.0279106	0.0259828	0.0335198	0.0347785	0.0368472	0.0444643	0.0174047	0.0226216	0.0366446
809	T809G	P267P	0.534448	1.21458	0.353273	0.106129	0.889188	7.95339	0.0551017	0.460362	0.397324	0.0551506	5.65568	1.40335
809	T809C	P267P	0.50938	0.554545	0.463872	0.299504	1.40594	0.591989	0.219047	0.423142	0.330234	1.09177	0.632506	0.106347
809	T809A	P267P	0.718253	0.720029	0.851641	0.891023	0.687362	1.59234	1.27688	0.559966	1.15681	0.144599	0.283113	0.423079
810	G810A	D268N	0.250791	0.297514	0.0935135	1.208	0.25779	0.212555	0.128355	0.190738	0.214823	0.636503	0.19354	0.205497
811	A811T	D268V	0.0209334	0.0911225	0.014496	0.00381048	0.00608107	0.0109831	0.0158271	0.0201222	0.00728457	0.0126729	0.00617682	0.00857641
811	A811G	D268G	0.0264481	0.0263149	0.0439556	0.042366	0.0307323	0.027753	0.0415929	0.0450354	0.0319059	0.0416298	0.0468243	0.0303402
812	T812A	D268E	0.412431	0.426422	0.433562	0.108541	1.03065	0.24246	0.18935	0.278401	0.356208	0.0857341	0.149554	0.561885
812	T812C	D268D	0.600029	0.8999	0.552993	0.295543	2.34031	0.594909	0.245512	0.20478	0.605937	0.906795	0.4947	0.430205
813	A813T	T269S	1.80116	1.31493	1.35722	1.37873	1.41091	0.585852	0.772211	1.18593	0.724603	0.491628	0.718864	1.52279
813	A813G	T269A	2.4527	3.99377	2.67451	1.62898	4.04999	3.19883	3.72253	3.83041	2.08096	0.567112	0.784456	6.1064
814	C814G	T269S	1.16046	1.7884	0.497882	1.2261	2.33045	0.158832	2.12862	0.810638	0.579404	0.0229087	2.34482	0.248056
814	C814A	T269N	1.34946	2.78429	1.30678	7.77439	0.965196	0.499281	1.44385	1.83833	1.06267	0.126937	1.26594	0.264322
814	C814T	T269I	0.298143	0.428276	0.147102	0.13432	0.240341	0.410618	5.57229	0.193448	0.251594	0.382419	1.86063	0.247351
815	C815G	T269T	0.475537	0.868788	0.204394	0.662643	0.0857431	0.593636	0.0148775	0.175638	0.114125	0.0744533	0.0870931	0.524018
815	C815A	T269T	0.341343	0.373336	0.25723	0.18092	1.2424	0.155388	0.302104	0.10064	0.522879	0.0926868	0.0414729	0.0452449
815	C815T	T269T	0.754301	0.779462	1.39669	0.313412	2.63517	0.539435	0.0952158	0.77551	1.15494	0.388646	0.458691	0.326504
816	G816C	G270R	0.0747972	0.0858698	0	0.00628395	0.0200569	0.0271687	0.00522016	0.0189623	0.0120132	0.00522479	0.030559	#DIV/0!
816	G816T	G270C	0.0250668	0.0093527	0.0173583	0.0182515	0.0254863	0.0230155	0.0397996	0.0086055	0.0188997	0.0037938	0.0258876	0.0308095
816	G816A	G270S	0.82048	1.22014	0.75213	0.799819	0.725282	0.440347	0.109848	0.534614	2.08206	0.405624	0.174811	0.283175
817	G817C	G270A	0	0.13766	0.21291	0.0671598	0.107179	0	0.0371937	0.118218	0	0.0186133	0.0725776	0.151159
817	G817T	G270V	0.0848164	0.0337557	0.0704806	0.0617561	0.0492777	0.0534006	0.164165	0.274872	0.0472241	0.035943	0.0100107	0.0555988
817	G817A	G270D	0.438525	0.177603	0.21802	0.178069	0.189451	0.35102	0.282247	0.206906	0.17347	0.165074	0.129396	0.0644946
818	C818A	G270G	1.44301	0.499247	0.65406	0.200584	3.384	0.165186	5.80816	0.237787	0.50215	0.14295	0.162574	0.193484
818	C818G	G270G	2.2957	0.304057	0.536792	1.4436	0.0519655	2.95645	0.00901664	0.229271	0.8715	0	0.228729	0.513025
818	C818T	G270G	1.29201	0.937231	0.662595	0.301112	0.599888	0.173014	0.209265	1.85586	0.867851	0.626717	0.813507	0.301211
819	A819T	K271_	0.00974129	0.0109038	0.0134913	0.017732	0.00848942	0.0102219	0.00294603	0.00535075	0.0045198	0.00147432	0	0.003991
819	A819G	K271E	0.186912	0.384207	0.309687	0.404524	0.175883	0.108295	0.0208076	0.0736944	0.209894	0.0635196	0.168502	0.160673
820	A820T	K271I	0.196774	0.655873	0.454208	0.105068	0.160054	0.15142	0.00793465	0.0540425	0.00608666	0.0277959	0.580621	0.0107491
820	A820G	K271R	1.59024	3.03006	1.6028	1.98935	1.89992	1.27752	0.143423	0.933109	0.875232	0.15212	1.67921	1.39197
821	A821G	K271K	1.18163	1.06869	1.21198	0.586776	1.65454	1.80283	0.367825	0.491543	0.837299	2.56957	0.592292	0.814285
821	A821T	K271N	0.301625	0.308144	0.52466	0.277136	0.196103	0.438963	0.0141173	0.292895	0.730566	0.668449	0.11231	0.185363
822	G822C	V272L	0	0	0	0.0325623	0	0.0234639	0	0.0122824	0	0.013537	0	0.0366446
822	G822A	V272M	0.099813	0.0957635	0.118489	0.0622931	0.0662749	0.0523687	0.0776216	0.109652	0.0793913	0.0345291	0.117807	0.058419
823	T823A	V272E	0.00870682	0.00216574	0	0.0126791	0.00505859	0.0228409	0.00789954	0.0119563	0.00403982	0.0237196	0.0102765	0.00713436
823	T823C	V272A	0.0224494	0.0174806	0.0243326	0.0245186	0.0238175	0.0276539	0.0150546	0.0337766	0.0169829	0.0168406	0.0103682	0.00959741
824	G824T	V272V	0.0894428	0.589574	1.11487	0.130249	0.103931	0.680453	0.148775	0.159671	0.18675	0.0406109	0.554229	3.55453
824	G824A	V272V	1.64461	2.53007	2.41465	0.921801	4.29556	0.204964	0.0831388	0.488767	0.785448	1.3533	0.170771	0.735048
825	A825T	M273L	0.155194	0.33104	0.729978	0.0783531	0.183735	0.131356	0.0318803	0.125456	0.504392	0.0771124	0.0285126	0.0683815
825	A825G	M273V	0.254334	0.320478	0.155265	0.16691	0.278033	0.145731	0.0708451	0.112129	0.291911	0.120543	0.0947953	0.0795214
826	T826A	M273K	0.00790258	0.00442281	0	0.0129465	0.0447655	0.0248774	0.0053774	0.0146501	0.04675	0.00538217	0.0139909	0.00485652
826	T826C	M273T	0.740843	0.290555	0.219866	1.11451	0.981548	1.37998	0.0509746	1.14975	0.521974	0.230182	0.180432	0.584562
827	G827T	M273I	0.341622	0.244729	0.028388	0.0447732	0.0952701	0.107543	0.247958	0.112589	0.171187	0.186133	0.241925	0.201546
827	G827A	M273I	0.371046	0.348337	0.19395	0.347727	0.0751035	0.146949	0.20633	0.147927	0.176602	0.123908	0.152572	0.12946
828	T828A	C274S	0.00610152	0.00796792	0.00316889	0.0133278	0.0026587	0.00240096	0.0055358	0.00251361	0.0106163	0.00692589	0	0.00374968
828	T828C	C274R	0.0268817	0.0200597	0.0268057	0.0164413	0.0243642	0.0321571	0.0234137	0.0221486	0.0261926	0.0136701	0.0190368	0.0290754
829	G829C	C274S	0.0385832	0.0431875	0	0	0.0336248	0.0910951	0.0175029	0	0.0268529	0.0350369	0	#DIV/0!
829	G829T	C274F	0.0787096	0.0587349	0	0.0143274	0.0342972	0.0309723	0.0714118	0.0378298	0.02739	0.0357376	0.0232248	0.0161236
829	G829A	C274Y	0.0412401	0.0542214	0.0326377	0.0686343	0.0479203	0.0803673	0.0516702	0.0550134	0.017768	0.0338829	0.045198	0.0434469
830	T830A	C274_	0.00745357	0.00715117	0.00221205	0.00814058	0.00927956	0.00335198	0.000966069	0.00175463	0.0051875	0.00773541	0.00377027	0.00785242
830	T830C	C274C	0.845197	0.992512	0.96309	1.53445	1.2244	0.987801	2.82213	1.32187	1.0391	1.41369	0.234757	0.776324
831	G831A	V275M	0.0459557	0.0327344	0.0564144	0.052473	0.0436908	0.0361673	0.0293759	0.0430275	0.0421608	0.037938	0.0406805	0.0436468
832	T832G	V275G	0.0524731	0.0391566	0.10901	0	0.0228648	0.0825929	0.011902	0	0	0	0.0464497	#DIV/0!
832	T832A	V275E	0.0327957	0.013766	0.00851641	0.0179093	0.0142905	0.00967885	0.00557905	0.014355	0.017832	0.00465333	0.00725776	0.00755796
832	T832C	V275A	0.019955	0.0194229	0.021629	0.0388508	0.0302445	0.0273125	0.0401455	0.0278791	0.0205304	0.0204845	0.0291847	0.0298586
833	G833C	V275V	0.0991498	0.734187	1.61614	0.00832989	0.239283	0.192076	0.055358	0.0314201	0.180477	0.0138518	2.18746	0.35622
833	G833T	V275V	0.518172	0.753765	0.504171	1.48289	0.171486	0.0309723	0.0833138	0.129702	0.0913	0.0655189	0.0580621	0.112866
833	G833A	V275V	0.59909	0.949839	0.711668	0.361732	2.63172	0.827973	0.0928	0.251485	1.58984	0.477681	0.609365	0.618605
834	T834G	C276G	0.0258913	0.0128805	0.0179293	0.0188519	0.0300853	0	0	0	0.0120132	0.0235116	0	#DIV/0!
834	T834A	C276S	0.0126679	0.0178558	0.0233927	0.00614911	0.0171732	0.0132928	0.00510814	0.0150762	0.00979613	0.0115035	0.0124597	0.00692002
834	T834C	C276R	0.0221371	0.0348739	0.0357689	0.0205957	0.00857431	0.0283913	0.0163652	0.0303989	0.0279606	0.0320149	0.0217733	0.0161236
835	G835C	C276S	0.046851	0.026221	0.0243326	0.0255847	0.102075	0.0368718	0.0212535	0.0193009	0.0570625	0.0212724	0.0414729	#DIV/0!
835	G835T	C276F	0.147015	0.0675114	0	0.0741073	0.0985553	0.0890009	0.0205206	0.0931768	0.11019	0.143772	0.0600642	0.111198
835	G835A	C276Y	0.0680665	0.087733	0.0856997	0.0799722	0.0754971	0.0649315	0.066434	0.077325	0.086132	0.0917789	0.0693824	0.121688
836	C836A	C276_	0.0383326	0.0349613	0.00884821	0.0325623	0.0519655	0.0268159	0.0193214	0.0315833	0.0177857	0.0232062	0.0301621	0.0523495
836	C836T	C276C	0.75693	0.864296	0.586446	0.717882	1.67627	1.20884	0.369112	0.483418	1.91845	0.688615	1.88641	0.523848
837	A837G	R277G	0.0655914	0.0431875	0.0534363	0.0983254	0.0829411	0.0607301	0.108518	0.0762953	0.0662372	0.0607305	0.0546467	0.0727145
837	A837T	R277_	0.00280305	0.000522925	0.00582318	0.00229606	0.00122141	0.00220601	0.00445052	0.00461902	0.00292628	0.00699988	0.0111658	0.00516783
838	G838T	R277I	0.0949349	0.0386414	0.0358585	0.0659815	0	0.0950905	0.00783024	0.0568869	0.0480526	0.0470231	0.061118	0.127292
838	G838A	R277K	0.156525	0.172423	0.0774219	0.187233	0.220853	0.152515	0.0338124	0.165812	0.1245	0.189518	0.145155	0.458058
839	A839G	R277R	0.746177	1.22364	1.0376	0.819883	1.39496	2.04825	0.181532	0.343344	0.752806	0.653003	1.72322	0.343922
839	A839T	R277S	0.00520566	0.0223364	0.00540724	0.00426411	0.00680501	0.0102422	0.00590376	0.035385	0.00815178	0.011818	0.00691215	0.0191948
840	G840T	D278Y	0.0565443	0.0253168	0.140961	0.0741073	0.118266	0.142401	0.112864	0.0745414	0.165284	0.102694	0.0600642	0.111198
840	G840A	D278N	0.0414261	0.0463697	0.0717171	0.0414741	0.0782218	0.0380362	0.0407173	0.0511982	0.0528579	0.0344836	0.0366708	0.0594029
841	A841C	D278A	0.0983871	0	0.0227104	0.0119395	0.019054	0	0	0.00900709	0	0	0	0.0268727
841	A841T	D278V	0.0298143	0.0173041	0.0206458	0.0217082	0.0173218	0.0364994	0.0450832	0.0300236	0.0322778	0.0300821	0.0351892	0.0244298
841	A841G	D278G	0.0494684	0.0464848	0.0494808	0.0360186	0.0638682	0.0807472	0.081452	0.0362296	0.0331536	0.0549041	0.0194622	0.0315267
842	C842G	D278E	0.0245968	0.0183547	0	0.00895464	0	0.0129051	0	0.00675532	0.00570625	0.022336	0	0.0403091
842	C842T	D278D	2.50593	2.09588	1.91292	2.04809	1.56096	0.83387	0.0762947	2.60513	0.553067	1.72961	0.923039	0.589133
843	A843T	N279Y	0.00585637	0.00437016	0.00811086	0.00426411	0.0034025	0.00921795	0.0371937	0.0128673	0.00951041	0.0106362	0.00345608	0.00959741
843	A843G	N279D	0.0373284	0.0397933	0.0387739	0.0596976	0.0487969	0.090231	0.0580584	0.0252638	0.0473201	0.0351081	0.0519255	0.0229401
844	A844G	N279S	0.18299	0.484138	0.291286	0.92661	1.08111	0.789271	0.696438	0.926164	0.100893	0.164013	1.81339	0.613399
844	A844T	N279I	0.00707821	0.0140851	0.0147046	0.0103075	0.00822476	0.0222822	0.0385316	0.0136078	0.00821043	0.0149978	0.00417713	0.0115997
845	T845A	N279K	0.0160538	0.0239595	0.0238221	0.0275527	0.0079947	0.0288786	0.0166461	0.0415712	0.0239423	0.0208261	0.0162411	0.0169129
845	T845C	N279N	1.69569	1.91519	1.10713	1.14239	0.900736	1.16733	0.0822769	0.733873	1.12569	1.05024	0.58282	0.406145
846	T846G	W280G	0.0126137	0.103539	0.0262043	0.0137764	0.0219854	0.0397081	0	0.0415712	0.0614519	0	0.0669947	0.093021
846	T846A	W280R	0.0201613	0.0170508	0.0111691	0.00146797	0.00234271	0.010578	0.00609732	0.0199337	0.00654815	0.00976437	0.00475919	0.00330403
846	T846C	W280R	0.0129884	0.0242306	0.0382254	0.0189141	0.00943269	0.0238511	0.0294603	0.0142687	0.022599	0.0314522	0.0249111	0.0133033
847	G847A	W280_	0.0827852	0.0522722	0.0198441	0.104326	0.0499474	0.050117	0.0519989	0.068209	0.0487524	0.0636106	0.0732823	0.0704431
848	G848T	W280C	0.109319	0.163153	0.14194	0.0596976	0.0238175	0	0.111581	0.225177	0.190208	0.136498	0.0725776	0.0671818
848	G848C	W280C	0.0187404	0.0349613	0.0583982	0.0409355	0.0979921	0.0442462	0.00850141	0.0308814	0.0130429	0.0425448	0.0165892	#DIV/0!
848	G848A	W280_	0.0720784	0.0578206	0.0636391	0.0669138	0.0816601	0.096434	0.0899187	0.0772036	0.0840261	0.0932712	0.0797556	0.0664436
849	C849G	H281D	0.0390425	0.0582688	0	0.0511693	0	0.0491624	0.00708451	0.0128673	0.0597797	0.0283632	0.0414729	0.0191948
849	C849A	H281N	0.0563676	0.0573583	0.042582	0.173496	0.0446579	0.05646	0.0929841	0.0168883	0.0855937	0.0511867	0.0090722	0.0251932
849	C849T	H281Y	0.107374	0.107994	0.138202	0.118545	0.140362	0.134103	0.132362	0.106739	0.149459	0.12824	0.107446	0.0459036
850	A850G	H281R	0.0551348	0.126975	0.0256726	0.0539874	0.0579905	0.182542	0.0491603	0.0352451	0.0337413	0.0233071	0.0218785	0.0467352
850	A850T	H281L	0.0124766	0.0219458	0.0222167	0.0126533	0.00621327	0.0126246	0.00323423	0.0726931	0.00992391	0.00404638	0.0331333	0.00657214
851	C851A	H281Q	0.138087	0.154566	0.179293	0.131963	0.180512	0.0543374	0.0939629	0.0853303	0.132145	0.141069	0.030559	#DIV/0!
851	C851T	H281H	0.708387	1.41127	1.54885	3.1974	0.918404	0.416406	0.706184	1.62128	0.661925	0.907338	0.325148	0.23648
852	G852T	G282C	0.124092	0.0529144	0.110483	0.116168	0.169941	0.139515	0.184963	0.0730305	0.104872	0.128784	0.156925	0.0435774
852	G852A	G282S	0.150439	0.20207	0.0781322	0.121586	0.555888	0.15865	0.0545962	0.224351	0.303635	0.058743	0.0559314	0.0480751
853	G853C	G282A	1.14785	0.871847	0.447111	0.324606	8.37782	0.145183	53.1962	0.14355	0.399437	10.8516	0.326599	0.327512
853	G853T	G282V	0.0894428	0.0667442	0.144521	0.119395	0.103931	0.172068	0.297549	0.1392	0.131417	0.189518	0.123162	0.0732893
853	G853A	G282D	0.0905786	0.12353	0.116796	0.214911	0.141544	0.147487	0.184197	0.131246	0.10869	0.0879258	0.105065	0.122847
854	T854A	G282G	0.466856	0.708274	0.424818	0.370827	0.154674	5.75114	0.0840139	1.20801	0.212138	1.11067	0.08197	0.037938
854	T854C	G282G	0.837581	0.83693	0.824328	0.757097	0.45163	1.01887	1.45652	0.542001	2.9047	1.11398	0.413037	2.08479
855	T855A	S283T	0.00234255	0.00524419	0.00486652	0.0076754	0	0.0626821	0.0042507	0.0173708	0.00326071	0.0106362	0.00414729	0.0230338
855	T855C	S283P	0.0220035	0.013292	0.0282973	0.0286091	0.0420041	0.00659687	0.0218646	0.0224458	0.0284401	0.0104663	0.0259703	0.0309079
856	C856A	S283_	0.062468	0.151499	0.129774	0.255847	0.16332	0.0983248	0.028338	0.154407	0.184774	0.0992711	0.0552972	0.191948
856	C856T	S283L	0.0854341	0.0822618	0.0343519	0.078259	0.0672495	0.0347029	0.0850141	0.0567674	0.0383613	0.0500526	0.0829459	0.115169
857	G857T	S283S	0.471438	0.392586	1.26327	0.119395	1.60768	0.623748	0.0185968	0.146365	0.789364	0.378471	0.0967702	1.09171
857	G857A	S283S	1.72014	1.00809	0.38352	1.54186	0.825254	1.58964	0.400017	6.04489	1.57508	0.126225	0.449885	1.30804
858	A858T	N284Y	0.00987822	0.00589708	0.00410429	0.00863097	0.0034435	0	0.00179247	0.00651115	0.004125	0.00179406	0.00349772	0.00485652
858	A858G	N284D	0.0320936	0.0187102	0.0229188	0.0383379	0.0279692	0.0205219	0.043677	0.0206585	0.0335046	0.035519	0.0230828	0.0246539
859	A859T	N284I	0.014259	0.00399015	0	0.00583998	0.00621327	0.00561093	0.00323423	0.00440564	0.00248098	0.0032371	0	0.00438142
859	A859G	N284S	0.0275925	0.0382389	0.0278421	0.0292748	0.0233595	0.0347446	0.0371937	0.0253324	0.0181064	0.0257723	0.0279145	0.0213173
860	C860G	N284K	0.006693	0.00499447	0.0278087	0.0146198	0.0233315	0.0737436	0	0.0220582	0.0139745	0.0425448	0	#DIV/0!
860	C860T	N284N	0.574541	0.448976	1.51118	0.193905	0.59311	0.849992	0.333345	0.802511	0.219669	0.201528	0.401633	0.921351
861	C861G	R285G	0.00840915	0.0062751	0	0	0.0146569	0.013236	0.0152589	0.00692853	0.00585256	0.00763624	0.0148877	#DIV/0!
861	C861A	R285R	1.51205	0.497186	0.344242	0.414741	1.69681	1.10305	1.59111	0.324255	0.199418	0.184958	0.165019	0.543112
861	C861T	R285_	0.0540383	0.0542297	0.0619375	0.0834409	0.0552134	0.0909225	0.103128	0.0813709	0.0959687	0.0626085	0.0890725	0.123676
862	G862T	R285L	0.0443851	0.027601	0.00512265	0.0107725	0.0085958	0.0349312	0.0156605	0.0081267	0.0291748	0.0246312	0.0174623	0.00606152
862	G862A	R285Q	0.0615814	0.0555716	0.0416523	0.0563086	0.0723887	0.0631168	0.0649671	0.0495587	0.0667805	0.0676257	0.0735284	0.0492862
863	A863C	R285R	4.24522	2.0802	2.34674	0.0795968	0.635134	0.74563	2.61182	0.405319	1.4329	2.44869	0.548364	0.0895758
863	A863T	R285R	1.03897	1.50068	0.825751	0.724967	1.24156	0.904392	1.0438	0.64743	1.06091	1.01376	0.255473	0.303125
863	A863G	R285R	2.26953	0.723201	1.07719	0.995059	0.687085	1.79449	0.342812	0.570748	0.983011	0.76867	1.13952	0.110574
864	C864A	P286T	0.102487	0.122364	0.042582	0.0895464	0.0714526	0.129051	0.0185968	0.0506649	0.0855937	0.0744533	0.108866	0.0503864
864	C864T	P286S	0.0330019	0.0554103	0.0385649	0.0630767	0.0395461	0.0649315	0.0336848	0.0288907	0.0358884	0.0262226	0.0511239	0.0405626
865	C865A	P286Q	0.093702	0.0699225	0.0729978	0.204677	0.12249	0.0921795	0.042507	0.0482523	0.0244553	0.0531809	0.0829459	0.172753
865	C865T	P286L	0.0524731	0.0587349	0.054505	0.0916955	0.0503026	0.0784632	0.0452275	0.0518808	0.05478	0.0428851	0.0789645	0.0128989
866	A866T	P286P	0.955228	0.590983	0.883624	1.8488	1.1033	0.800231	0.0519737	0.818898	0.74854	0.31472	0.202837	0.23939
866	A866G	P286P	0.770317	0.652881	0.866919	1.53389	0.271567	0.433887	0.191776	0.248667	2.32421	0.417532	0.354931	0.195519
867	T867G	W287G	0.0136649	0.0611822	0	0.0298488	0.0238175	0.0430171	0	0.0675532	0.0665729	0.0620444	0	#DIV/0!
867	T867A	W287R	0.00601756	0.00449044	0.0125011	0.0230027	0.0209769	0.0142075	0.0191087	0.00495803	0.00837614	0.0136612	0.0106536	0.00739617
867	T867C	W287R	0.0198762	0.0469682	0.0103229	0.0180902	0.0173218	0.0286781	0.0345638	0.0259295	0.0357361	0.0360986	0.0146621	0.0244298
868	G868C	W287S	0.00643053	0.00479861	0.0267181	0.028093	0.0336248	0.0101217	0	0.0158949	0.125314	0.00583948	0	#DIV/0!
868	G868T	W287L	0.0636334	0.0694007	0.101688	0.0641526	0.025595	0.123273	0.150995	0.0846935	0.119235	0.0711196	0.0779939	0.0360977
868	G868A	W287_	0.0452354	0.0323492	0.0469871	0.0349951	0.0295666	0.0534006	0.0359111	0.0652237	0.0564066	0.0445008	0.0767488	0.0277994
869	G869C	W287C	0.0273297	0.0203941	0	0.0298488	0.0158784	0	0.0165305	0.0150118	0.0126806	0.0165452	0.0161284	#DIV/0!
869	G869T	W287C	0.0137467	0.0381015	0.0530363	0.0493309	0.0444974	0.0278195	0.0231625	0.038833	0.0328024	0.0303163	0.0347677	0.0289646
869	G869A	W287_	0.0364397	0.0295566	0.0230396	0.0259555	0.0193302	0.01995	0.0186867	0.0378559	0.0441063	0.0402839	0.0364641	0.0506298
870	G870C	V288L	0.227047	2.14608	0.733721	9.46436	0.219854	0.913287	2.6665	0.374141	0.22825	0.0458174	0.156321	#DIV/0!
870	G870T	V288L	0.664323	0.715361	0.331921	0.918424	1.08461	1.35008	2.60165	4.0809	1.9489	0.106907	0.491295	0.124028
870	G870A	V288M	0.0710573	0.0380689	0.0454208	0.0258689	0.0603378	0.20935	0.115714	0.0555437	0.0342375	0.0529446	0.029031	0.00895758
871	T871A	V288E	0.012222	0.0182407	0.0126953	0.0155733	0.0106513	0.00641249	0	0.01007	0.00992391	0.0110986	0.00721268	#DIV/0!
871	T871C	V288A	0.0270879	0.016604	0.0301466	0.0158489	0.0269792	0.01675	0.0228209	0.0199272	0.0336652	0.0210841	0.0479569	0.0285374
872	G872A	V288V	0.84527	1.08089	1.4924	3.97415	0.860834	2.08019	0.331201	0.92001	2.05017	0.375812	2.15314	1.65555
873	T873A	S289T	0.187712	0.244729	0.457196	0.0919028	0.127863	0.0577335	0.00783024	1.10218	0.304834	0.0372267	0.0343789	0.323534
873	T873C	S289P	0.0440312	0.0487192	0.0851641	0.0447732	0.0529279	0.0693054	0.126734	0.0525414	0.0676296	0.0427417	0.102146	0.0858435
874	C874T	S289F	0.49649	0.231133	1.05982	0.462656	0.103209	0.0430171	0.0619894	0.217671	0.107785	0.0909985	0.088706	0.0783788
875	C875A	S289S	1.2845	0.938127	1.87361	0.338286	2.77871	0.415832	1.84315	0.900709	1.87672	0.215087	1.51607	0.246333
875	C875T	S289S	0.37047	0.693399	2.72525	0.15256	0.359909	0.334578	0.159795	0.845666	1.13702	0.678352	0.569869	0.134364
876	T876C	F290L	0.119257	0.136911	0.190577	0.140268	0.13591	0.111905	0.156057	0.132272	0.126096	0.114544	0.154291	0.124028
876	T876A	F290I	0.033194	0.0208069	0.0496503	0.0159516	0.0601706	0.0167192	0.0144558	0.0142217	0.0129372	0.0132629	0.00705208	0.00979169
877	T877A	F290Y	0.00680408	0.00812378	0.0197892	0.252662	0.0142312	0.0642579	0.00864251	0.00336364	0.00662967	0.00988592	0.0216829	0.0100355
877	T877C	F290S	0.0162694	0.0204473	0.0142311	0.0233802	0.00746241	0.0377383	0.0264143	0.0225765	0.0232422	0.0202171	0.0272877	0.0189442
878	C878A	F290L	0.0343826	0.015789	0.0329667	0.0259973	0.0460985	0.0166518	0.0191967	0.0130748	0.0147258	0.016812	0.0421418	#DIV/0!
878	C878T	F290F	0.702968	1.18002	0.707972	2.39828	0.996608	2.10073	8.83851	0.5416	0.932847	1.19514	1.10318	0.410101
879	G879T	D291Y	0.0242931	0.0468308	0.0420563	0.0707527	0.074099	0.0127458	0.0312243	0.0200158	0.0619938	0.0257369	0.0107522	0.00497643
879	G879A	D291N	0.247406	0.435074	0.155387	0.634679	0.116998	0.223387	0.0765624	13.1266	3.96835	0.170677	0.152795	0.297014
880	A880C	D291A	0.0218638	0.00815763	0.0454208	0	0	0.0172068	0	0.0450354	0	0	0	0.0806182
880	A880T	D291V	0.00638877	0.0413179	0.0309687	0.00465176	0.00371182	0.0134079	0.00386428	0.00877314	0.0148214	0.0038677	0.00377027	0.0157048
880	A880G	D291G	0.0437955	0.0600422	0.0423175	0.0255847	0.0390548	0.0160312	0.0231017	0.0386018	0.0297717	0.0221973	0.063111	0.0200294
881	C881T	D291D	0.796012	0.969412	2.5665	0.542494	0.244188	3.18744	0.066443	0.246602	1.5224	0.266008	1.0936	0.172194
882	C882A	Q292K	0.113648	0.0775379	0.236098	1.52849	0.0113192	0.204438	0.0265143	0.0294291	0.0384183	0.179867	0.0402411	1.65227
882	C882T	Q292_	0.0436012	0.0339508	0.0157529	0.0310565	0.0099125	0.03879	0.0189193	0.0468577	0.0409003	0.0137717	0.0302057	0.0233001
883	A883C	Q292P	0.231061	0.228043	0.185812	0.170952	0.454698	0.434082	25.7718	0.184236	0.238625	0.284276	0.29031	0.164901
883	A883T	Q292L	0.140553	0.224163	0.349244	0.347651	0.103276	0.210386	0.0250041	1.34085	0.086313	0.027529	0.0414729	0.318408
883	A883G	Q292R	0.183913	0.198662	0.0587799	0.0603999	0.0851827	0.12146	0.0513418	0.0656988	0.0635519	0.0583948	0.0318772	0.031615
884	A884T	Q292H	0.365798	0.52554	0.659475	0.273231	0.439708	0.354064	0.07248	0.840084	1.19685	0.238632	0.137711	0.728665
884	A884G	Q292Q	0.685675	0.733751	0.974689	0.617583	0.910321	0.78533	0.834938	2.25257	1.14653	0.146787	0.732492	1.72139
885	A885T	N293Y	0.145058	0.0800075	0.0393065	0	0.0219854	0.00992703	0	0	0	0.00572718	0.0111658	0.0155035
885	A885G	N293D	0.39853	0.463901	0.329876	0.202896	0.318371	0.390421	0.0395477	0.276198	0.335874	3.0573	0.115757	0.0867411
886	A886T	N293I	0.0182198	0.00679803	0	0.0198992	0.0317567	0.0860342	0.0495915	0.0225177	0.0253611	0.0496355	0.0161284	#DIV/0!
886	A886G	N293S	0.111271	0.216323	0.145996	0.693984	0.214358	0.0553077	0.0850141	0.10133	0.130429	0.119657	0.383625	0.48227
887	C887T	N293N	1.31183	2.09488	1.1446	0.515787	0.342972	4.89363	0.392765	2.032	0.29216	0.285901	0.534171	0.0967419
888	C888T	L294L	0.890169	0.716706	1.09497	1.12573	0.102075	0.331846	0.0637606	0.279863	0.220098	0.382903	0.393993	0.0863767
888	C888A	L294I	0.120251	0.334463	0.0454208	0.143274	0.0381081	0.258103	0.0495915	0.189149	0.129342	0.0595627	0.135478	0.0537455
889	T889A	L294Q	0.0234255	0	0.00695217	0.00730991	0.00583287	0.0158022	0.00303622	0.0137864	0.167694	0.00607782	0.0177741	#DIV/0!
889	T889C	L294P	0.0420458	0.0345131	0.0582318	0.0489826	0.0512993	0.0419141	0.0267031	0.0427259	0.0380417	0.0381812	0.0297754	0.0723497
890	A890T	L294L	1.37367	1.19428	0.517797	1.27309	0.806802	0.899672	0.0374062	4.61369	4.42414	1.78348	0.779691	0.714047
890	A890G	L294L	0.671023	0.898666	0.913956	2.36169	0.938759	0.755423	0.261263	1.49459	0.747843	0.660193	0.763147	1.88983
892	A892T	D295V	0.127167	0.139845	0	0	0.0349972	0.0105348	0	0.0330873	0.251541	0.0243113	0.0236988	0.0658108
892	A892G	D295G	0.0572274	0.116616	0.0502982	0.168275	0.0652185	0.121256	0.0279577	0.0435242	0.0551476	0.0479699	0.0662453	0.0432849
893	T893A	D295E	0.126137	0.103539	0.0524086	0.0964345	0.0219854	0.655184	0.0457768	0.0311784	0.0526731	0.297813	0.312642	0.093021
893	T893C	D295D	1.17318	0.853567	0.69793	0.529998	0.441496	0.642109	0.0508011	0.322937	0.519593	0.130747	0.240745	0.0655433
894	T894C	Y296H	0.0563676	0.0917733	0.0958096	0.0503698	0.107179	0.11292	0.106932	0.181549	0.0891601	0.162867	0.136083	0.0881762
895	A895T	Y296F	0.0385832	0.0287916	0.0400772	0.0421395	0	0.0607301	0.0350058	0.0635795	0.0268529	0.0350369	0	#DIV/0!
895	A895G	Y296C	0.109319	0.0783133	0.0999258	0.176705	0.0533513	0.0757101	0.0952158	0.0756595	0.07304	0.0436793	0.131607	0.0429964
896	T896A	Y296_	0.128331	0.127685	0.177734	0.0934397	0.0745592	0.112219	0.0388108	0.0704903	0.138935	0.0906388	0.0252444	0.105154
896	T896C	Y296Y	0.311139	0.451807	0.506617	0.431659	0.278482	0.688274	0.381473	0.374141	0.316038	0.137452	0.461519	0.124028
897	A897T	K297_	0.0159979	0	0	0	0.013942	0.0188856	0	0.00329528	0.00556707	0.0435824	0.00708074	#DIV/0!
897	A897G	K297E	0.737903	1.24311	1.02971	0.866972	0.396237	1.53102	0.084531	0.482084	0.710687	2.97813	0.151753	0.302318
898	A898C	K297T	0.655914	0.0349613	1.07063	0.187621	0.0544401	0.0737436	0	0.0643364	0.0326071	0.865077	0.0829459	0.115169
898	A898T	K297I	0.226736	0.11179	0.0504676	0.0397984	0.0211711	0.070102	0.0146938	0.0633832	0.343784	0.00367671	0.107522	0.0696701
898	A898G	K297R	0.580521	0.330525	0.661734	0.119395	1.18923	0.353037	0.574578	0.430166	0.194144	0.114675	0.410439	0.319693
899	A899T	K297N	0.617779	0.119519	0.411956	0.299876	1.4357	0.0480191	0.00691975	0.12568	0.0743139	0.74107	0.229548	0.243729
899	A899G	K297K	0.390296	0.675533	0.371625	0.84366	0.566897	0.90016	0.0663953	1.78876	0.245227	0.172289	0.167948	0.0533013
900	A900T	I298L	1.32609	0.755468	1.77734	0.0778664	0.0745592	2.35659	0.0129369	0.093987	0.109163	0.064742	0.0504888	0.0350514
900	A900G	I298V	0.584791	0.916996	0.730564	0.720686	1.77685	0.398038	0.139812	2.23658	2.06525	1.40295	0.741516	0.592495
901	T901C	I298T	3.17445	2.08804	3.74285	5.00771	3.8621	2.15086	3.21391	2.34531	1.75869	1.83842	1.71209	0.847525
902	A902T	I298I	1.684	0.81393	0.375105	2.05655	0.635848	0.997611	0.0434623	0.971551	0.569342	0.913517	0.861146	0.0996405
902	A902G	I298M	1.19335	1.26208	0.595702	1.3146	0.930754	1.18106	0.540574	0.878545	1.9706	0.235444	1.33452	0.679557
903	G903A	G299R	0.131183	0.220256	0.204394	0.232821	0.142905	0.335534	0.327304	0.229681	0.194012	0.163797	0.638683	0.524018
903	G903T	G299_	0.0782624	0.0862113	0.0309687	0.0651246	0.084444	0.105587	0.0540999	0.0583414	0.0674375	0.0947588	0.0725776	0.054967
904	G904A	G299E	0.298143	0.200233	0.123875	0.227936	0.46769	0.328494	0.270499	0.245648	0.2075	0.555016	0.184743	0.366446
905	A905T	G299G	1.69304	0.692353	1.24616	0.551054	0.376195	0.445613	0.0178021	0.415712	0.559895	0.195997	1.03718	0.661483
905	A905G	G299G	0.61	0.761107	0.865267	0.422659	0.668796	0.601379	0.117532	0.260755	0.749801	0.288879	0.397725	0.0644946
906	T906A	Y300N	0.0178886	0.0266977	0	0.0260498	0.0415724	0.00938555	0.0324599	0.00982592	0.0166	0.00541479	0.0316702	#DIV/0!
906	T906C	Y300H	0.0252275	0.0297242	0.0248251	0.0333533	0.0370281	0.0438879	0.0144558	0.0273495	0.0563694	0.0241144	0.0564166	0.0228473
907	A907T	Y300F	0.031234	0.0349613	0	0.119395	0.0408301	0.0122906	0.028338	0.0321682	0.0489107	0.0141816	0.0138243	#DIV/0!
907	A907G	Y300C	0.0293068	0.0354076	0.0347904	0.04725	0.0316216	0.0351459	0.0329203	0.0425441	0.0359372	0.0316823	0.0370609	0.0102917
908	C908G	Y300_	0.0819892	0.0611822	0.028388	0.13432	0	0.0860342	0	0.0225177	0.00951041	0.0372267	0	#DIV/0!
908	C908T	Y300Y	1.14421	1.104	0.454208	0.931282	0.317567	0.160597	0.171917	0.366288	0.50215	0.317667	0.180638	0.268727
909	A909T	I301F	0.0159979	0.011938	0.0415434	0.00436811	0	0.0314759	0.0762016	0.00659055	0.0111341	0.00726374	0.0354037	#DIV/0!
909	A909G	I301V	0.627688	0.375117	0.725989	1.22135	0.253012	0.241178	0.0707289	0.728688	0.189896	0.533379	0.3498	0.710365
910	T910G	I301S	0.0578747	0.0143958	0.0801544	0	0	0.030365	0	0	0.0805588	0.0175184	0	#DIV/0!
910	T910A	I301N	0.0385832	0.0479861	0.0534363	0.0210697	0.0112083	0	0.0933488	0.0635795	0.0626568	0.0467158	0.0683084	0.0790375
910	T910C	I301T	0.0637039	0.0334522	0.0539168	0.0541143	0.0246743	0.063133	0.0620786	0.0641512	0.0410521	0.0899867	0.0710112	0.00579987
911	C911A	I301I	2.76676	1.04121	0.557437	0.0911745	0.800269	1.23889	0.0811498	0.918723	0.80095	0.194932	0.696745	0.542341
911	C911T	I301I	0.887096	1.26376	2.24498	0.892528	0.33735	0.465431	0.248771	0.540425	0.838164	3.18807	3.06492	2.18066
911	C911G	I301M	0.00537634	0.0441314	0.0111691	0.0176157	0.0374833	0.0169248	0	0.00442972	0	0.0292931	0.00951838	0.0132161
912	T912G	C302G	0.0111172	0.00414795	0	0.00607094	0.00968849	0	0.00504321	0.0183195	0.0193432	0.0353338	0.00984103	0.0273282
912	T912C	C302R	0.0269056	0.017907	0.0256814	0.0293855	0.0354887	0.0274699	0.0369463	0.0287588	0.0354268	0.0270739	0.0308978	0.0250256
912	T912A	C302S	0.00422262	0.00367619	0.0233927	0.00461183	0.00122665	0.00996963	0.0108548	0.00289928	0.00195923	0.000639084	0.0037379	0.00346001
913	G913C	C302S	0.0126137	0.0188253	0.0262043	0.0275527	0	0	0.0228884	0.0623568	0.00877884	0.0114544	0.0669947	0.062014
913	G913T	C302F	0.0477028	0.0355969	0.04955	0.0455872	0.0415724	0.0375422	0.01623	0.0736944	0.04565	0.0216591	0.0738972	0.0293157
913	G913A	C302Y	0.0390425	0.055938	0.0454208	0.0307016	0.0626061	0.0762018	0.0354225	0.0360284	0.0945607	0.0723261	0.0497675	0.0230338
914	C914G	C302W	0	0.0215937	0.0601158	0.0210697	0.0504371	0.0455475	0.0175029	0.0397372	0.0268529	0	0.0170771	#DIV/0!
914	C914A	C302_	0.0487503	0.0132286	0.0368277	0.0435631	0.00772461	0.0209272	0.0160837	0.0255607	0.033929	0.016098	0.0392311	0.0108944
914	C914T	C302C	0.93418	0.674859	0.974483	0.853133	0.232113	0.641346	0.0703298	0.337356	0.347217	1.27608	0.401156	0.552113
915	A915T	S303C	0.0137797	0.011311	0.0114506	0.0075249	0.0072053	0.00650679	0.00250041	0.00567674	0.00191807	0.00500526	0.0219563	#DIV/0!
915	A915G	S303G	0.0168867	0.035814	0.029542	0.0203845	0.0201384	0.0237818	0.0274165	0.0234331	0.0315467	0.0282479	0.0298965	0.0131087
916	G916A	S303N	0.0248452	0.0259561	0.0412917	0.0217082	0.0822788	0.0430171	0.0112708	0.0470825	0.0363125	0.0428671	0.0351892	0.0244298
917	T917G	S303R	0.0690436	0.0386414	0	0.0188519	0	0.0543374	0	0.156439	0.0600658	0.0313488	0.030559	#DIV/0!
917	T917A	S303R	0.00755661	0.00338335	0.0125588	0.00495187	0.00790259	0.0261671	0.00411358	0.0062261	0.00315553	0.0109793	0.00535135	#DIV/0!
917	T917C	S303S	0.274211	0.403516	0.483071	0.511522	1.00368	0.205446	0.0636895	0.52687	0.388559	0.27092	0.114571	0.10785
918	G918A	G304R	0.0342373	0.0309273	0.0262043	0.0196805	0.0157039	0.0340355	0.0588559	0.0326631	0.0112871	0.0261814	0.0223316	0.0265774
919	G919T	G304V	0.0784245	0.0638423	0.0592446	0.0545065	0.124265	0.0224437	0.0517477	0.0704903	0.0744293	0.064742	0.063111	0.0525771
919	G919A	G304E	0.12155	0.0444962	0.0762308	0.0976869	0.0679549	0.104685	0.0416153	0.04724	0.0670384	0.037487	0.0446632	0.0338258
920	G920T	G304G	0.705941	1.07847	0.796789	1.73629	0.145327	0.0874924	0.0857345	2.46397	0.978767	0.403815	0.423164	0.0409923
920	G920A	G304G	1.24766	0.743054	0.873857	2.19583	1.15981	0.48628	0.206991	0.254548	2.47602	0.343133	0.559584	1.41958
921	G921T	V305F	0.265489	0.850724	0.583982	0.28996	0.35386	0.344137	0.566761	0.334549	0.369547	0.127634	0.221189	0.191948
921	G921A	V305I	0.47827	0.351798	0.35485	0.186555	0.654982	0.623748	0.17357	1.25536	0.152167	0.328835	0.205637	0.352705
922	T922G	V305G	0.104946	0.176205	0.0817575	0.186256	0.182919	0.0619447	0.130922	0.064851	0.06391	0.154863	0.394822	0.0967419
922	T922A	V305D	0.0524731	0.0146837	0.0136262	0.0286548	0.0114324	0	0.011902	0.0108085	0.02739	0.0119125	0.0116124	0.0322473
922	T922C	V305A	0.311321	0.81931	0.0888668	0.511323	0.314806	0.0561093	0.0582162	0.187974	0.0876612	0.114378	0.0462814	0.0876285
923	T923G	V305V	0.077674	1.62294	0.717171	0.150815	0.0601706	0.135844	0.0156605	0.106663	0.252276	0.297813	0.0152795	#DIV/0!
923	T923A	V305V	0.622643	0.982462	1.32313	0.905846	0.828436	0.677052	0.506696	0.278045	0.578895	0.0863227	0.538547	0.12268
923	T923C	V305V	0.924731	0.978916	1.17275	0.872563	0.644713	1.87696	0.431203	1.40333	0.904019	0.787008	0.306492	0.901338
924	T924G	F306V	0.0172609	0.0644023	0	0.0188519	0	0.0543374	0.031321	0.0284434	0.0480526	0.0783719	0	0.0424306
924	T924A	F306I	0.00835559	0.0093527	0.0564144	0.125479	0.00728179	0.00657587	0.00189522	0.0051633	0.056699	0.0018969	0.00369822	0.0102698
924	T924C	F306L	0.784591	0.357746	0.520447	0.235059	0.172677	0.254518	0.0764536	0.386554	0.244893	0.152009	0.104834	0.156758
925	T925G	F306C	0	0	0	0.0511693	0	0.0491624	0	0	0.010869	0	0.0552972	#DIV/0!
925	T925A	F306Y	0.380132	0.170569	0.206458	0.172309	0.229514	0.310896	0.280643	0.321389	0.404625	0.0597883	0.0153953	0.18017
925	T925C	F306S	0.0279112	0.0286385	0.028992	0.0228629	0.0243243	0.0439324	0.0435245	0.0172476	0.0224608	0.0198014	0.0185305	0.0192969
926	C926A	F306L	1.24573	0.478075	0.327452	0.463697	0.372218	0.204081	0.369053	0.186426	0.230019	0.295505	0.490602	0.0374968
926	C926T	F306F	1.16114	0.540167	0.543209	0.914825	1.17157	0.330185	0.163518	0.349329	0.56754	4.20561	1.16647	0.217887
927	G927C	G307R	0	0.0122364	0	0.00447732	0.00714526	0	0.0297549	0.00675532	0.0142656	0.011168	0.00725776	#DIV/0!
927	G927T	G307C	0.0124092	0.0264572	0.047876	0.0212975	0.0185391	0.0139515	0.038601	0.0467395	0.0333121	0.0128784	0.0282464	0.0130732
927	G927A	G307S	0.132578	0.0791464	0.113069	0.0685887	0.231081	0.114224	0.0291218	0.140281	0.114611	0.0735028	0.0988291	0.0583196
928	G928C	G307A	0.00910991	0.0203941	0	0.0298488	0.0158784	0	0	0.0150118	0.0126806	0.00827259	0.0161284	#DIV/0!
928	G928A	G307D	0.0580455	0.0541436	0.0602931	0.0602259	0.0556445	0.0411137	0.0552968	0.0382602	0.0504978	0.0342617	0.0667971	0.0713436
929	T929G	G307G	1.0689	0.462266	0.252338	0.0928629	0.317567	1.89275	0.198366	0.0200158	0.16062	0.0551506	0.516108	0.268727
929	T929C	G307G	0.866519	1.10871	0.565946	0.369629	1.12133	0.385917	0.175868	0.614669	0.333989	0.15414	1.04623	1.15905
929	T929A	G307G	0.47016	0.752094	0.817944	0.186373	0.453889	0.622524	0.171756	0.361016	0.384746	1.01047	1.82998	0.627031
930	G930T	D308Y	0.0163978	0.00917733	0	0.00895464	0.0142905	0.00645257	0.00743873	0.00675532	0.00855937	0.0297813	0.0217733	0.0503864
930	G930A	D308N	0.0497945	0.0371578	0.046372	0.0262544	0.0448917	0.0405397	0.0186942	0.0212209	0.0298756	0.0498954	0.0151995	0.0211042
931	A931C	D308A	0	0.0271921	0	0	0.0317567	0	0	0	0.0380417	0.0165452	0.0645134	#DIV/0!
[truncated: 647 more rows]

## Sheet: STable2
Drug resistant mutations
OS	ZA	PE
N28I	I8M	T9I
H36R	I26T	S21N
T40S	I26M	H36R
T46A	N28Y	I38F
S53I	D79N	I38N
N88K	N88D	T40S
N88D	N88S	I54F
P93R	I99V	A76T
N104Y	I99K	P93R
I108V	S101C	W97G
I108N	K111I	I99T
P120A	K111N	I99K
P120H	P120A	N104I
L134Q	I122F	N104K
L134M	I122N	I106M
N141S	I122T	I106K
K143E	Q136P	K111Q
K143Q	A138P	K111I
S145T	A138T	P120A
R152S	L139I	F132C
R152G	F149L	L134M
S160I	F149C	Q136P
C161S	C184S	L139I
C161R	H185R	L139S
P162T	H185L	L140Q
S168P	L191Q	D142N
S168Y	P198S	D142G
S182R	D199G	K143E
A183T	G201V	K143Q
A183V	V205I	H144Y
I193S	V205L	H144Q
I193T	T213S	R146M
D199N	R220K	G147A
D199V	R225S	F149L
D199G	C231S	K150T
D200Y	S237T	S172T
V203L	C238S	G187E
V205I	M242T	G187V
I212K	M242K	T192P
T213S	D244G	I195F
T215S	D244Y	I195V
K217N	G245V	V205I
N222Y	G245D	N209Y
N222H	S247R	T215S
T226S	I258F	T232S
T226A	K265N	F239L
T226I	E268D	M242K
E228K	E268V	D244G
E228V	L269M	D244Y
E228D	S274F	D248E
C238W	T285I	I255F
C238S	M289K	I255M
I241K	D294Y	I255N
I241R	D294V	K262N
G249R	V304L	K262E
G249W	D307N	I267K
K262N	Q308P	H275Y
K262M	F322V	E277V
P272T	F322Y	V288E
H275Y	D324V	G298A
V288E	P337Q	Q308K
M289T	P337L	C318G
M289K	P337S	D324Y
R293K	S350L	D324V
R293G	S350P	K329I
N295S	W358S	Y351F
N295D	W358L	R361W
G298V	T362I	R361M
G298C	H369Q	K363I
G298D	F371V	G370V
F306Y	G379R	G370R
Q308K	G379V	F371I
R327C	W380L	F371V
R327H	W380R	I374S
G336V	T381I	D376Y
S339F	S388T	D376V
D341Y	S388F	N378Y
F349I	Q391H	G379R
F349S	Q391L	G379V
G356C	Q408K	V394L
G356S	Q408L	N398I
R361W	D416G	N398K
R361G		V407I
R361K		V407D
R361S		C417S
S367Y		C417R
R368S
F371L
F371V
I374S
I374V
W380G
W380C
W380R
G401V
G401W
Q408L
M418K
M418L

## Sheet: STable3
In vivo screening
Barcode	Flag
GTC	flu6_OS1
CGG	flu6_OS2
CGT	flu6_OS3
TTC	flu6_ZA1
ACA	flu6_ZA2
CCG	flu6_ZA3
ACT	flu6_PE1
GAA	flu6_PE2
GTC	flu6_PE3
GGT	flu6_CTRL1
ATG	flu6_CTRL2
AGT	flu6_CTRL3
AAG	flu6_INF
GGA	flu6_PLASMID
In vitro screening
Barcode	Flag
CGG	CTRL_1
GCC	CTRL_2
GAA	CTRL_3
CCG	INF
TTC	PLASMID
