# Supplementary material for: Deep mutational scanning of influenza A virus neuraminidase facilitates the identification of drug resistance mutations in vivo
Source: mSystems. 2023 Sep 29;8(5):e00670-23. doi: 10.1128/msystems.00670-23 (PMC10654105; doi:10.1128/msystems.00670-23)
Supplement: Table S2 — Mutations showing resistance against three NAIs. [file msystems.00670-23-s0007.xlsx]

## Sheet: Sheet1
Drug resistant mutations
OS	ZA	PE
N28I	I8M	T9I
H36R	I26T	S21N
T40S	I26M	H36R
T46A	N28Y	I38F
S53I	D79N	I38N
N88K	N88D	T40S
N88D	N88S	I54F
P93R	I99V	A76T
N104Y	I99K	P93R
I108V	S101C	W97G
I108N	K111I	I99T
P120A	K111N	I99K
P120H	P120A	N104I
L134Q	I122F	N104K
L134M	I122N	I106M
N141S	I122T	I106K
K143E	Q136P	K111Q
K143Q	A138P	K111I
S145T	A138T	P120A
R152S	L139I	F132C
R152G	F149L	L134M
S160I	F149C	Q136P
C161S	C184S	L139I
C161R	H185R	L139S
P162T	H185L	L140Q
S168P	L191Q	D142N
S168Y	P198S	D142G
S182R	D199G	K143E
A183T	G201V	K143Q
A183V	V205I	H144Y
I193S	V205L	H144Q
I193T	T213S	R146M
D199N	R220K	G147A
D199V	R225S	F149L
D199G	C231S	K150T
D200Y	S237T	S172T
V203L	C238S	G187E
V205I	M242T	G187V
I212K	M242K	T192P
T213S	D244G	I195F
T215S	D244Y	I195V
K217N	G245V	V205I
N222Y	G245D	N209Y
N222H	S247R	T215S
T226S	I258F	T232S
T226A	K265N	F239L
T226I	E268D	M242K
E228K	E268V	D244G
E228V	L269M	D244Y
E228D	S274F	D248E
C238W	T285I	I255F
C238S	M289K	I255M
I241K	D294Y	I255N
I241R	D294V	K262N
G249R	V304L	K262E
G249W	D307N	I267K
K262N	Q308P	H275Y
K262M	F322V	E277V
P272T	F322Y	V288E
H275Y	D324V	G298A
V288E	P337Q	Q308K
M289T	P337L	C318G
M289K	P337S	D324Y
R293K	S350L	D324V
R293G	S350P	K329I
N295S	W358S	Y351F
N295D	W358L	R361W
G298V	T362I	R361M
G298C	H369Q	K363I
G298D	F371V	G370V
F306Y	G379R	G370R
Q308K	G379V	F371I
R327C	W380L	F371V
R327H	W380R	I374S
G336V	T381I	D376Y
S339F	S388T	D376V
D341Y	S388F	N378Y
F349I	Q391H	G379R
F349S	Q391L	G379V
G356C	Q408K	V394L
G356S	Q408L	N398I
R361W	D416G	N398K
R361G		V407I
R361K		V407D
R361S		C417S
S367Y		C417R
R368S
F371L
F371V
I374S
I374V
W380G
W380C
W380R
G401V
G401W
Q408L
M418K
M418L
