# Supplementary material for: Deep mutational scanning of influenza A virus neuraminidase facilitates the identification of drug resistance mutations in vivo
Source: mSystems. 2023 Sep 29;8(5):e00670-23. doi: 10.1128/msystems.00670-23 (PMC10654105; doi:10.1128/msystems.00670-23)
Supplement: Table S3 — Multiplexing index for each sample. [file msystems.00670-23-s0008.xlsx]

## Sheet: Sheet1
In vivo screening
Barcode	Flag
GTC	flu6_OS1
CGG	flu6_OS2
CGT	flu6_OS3
TTC	flu6_ZA1
ACA	flu6_ZA2
CCG	flu6_ZA3
ACT	flu6_PE1
GAA	flu6_PE2
GTC	flu6_PE3
GGT	flu6_CTRL1
ATG	flu6_CTRL2
AGT	flu6_CTRL3
AAG	flu6_INF
GGA	flu6_PLASMID
In vitro screening
Barcode	Flag
CGG	CTRL_1
GCC	CTRL_2
GAA	CTRL_3
CCG	INF
TTC	PLASMID
